# Supplementary material for: Exploring the Terminal Pathway of Sex Pheromone Biosynthesis and Metabolism in the Silkworm
Source: Insects. 2021 Nov 26;12(12):1062. doi: 10.3390/insects12121062 (PMC8706005; doi:10.3390/insects12121062)
Supplement: Supplementary file 1 [file insects-12-01062-s001.zip]

Archive with 9 entries (9 files):
- Supplementary Files/Figure S1.pdf
- Supplementary Files/Figure S2.pdf
- Supplementary Files/Figure S3.pdf
- Supplementary Files/Table S1_revised.xlsx
- Supplementary Files/Table S2.xlsx
- Supplementary Files/Table S3_revised2.xlsx
- Supplementary Files/Table S4_revised2.xlsx
- Supplementary Files/Table S5.pdf
- Supplementary Files/Table S6_revised3.xlsx
