# Supplementary material for: Exploring the Terminal Pathway of Sex Pheromone Biosynthesis and Metabolism in the Silkworm
Source: Insects. 2021 Nov 26;12(12):1062. doi: 10.3390/insects12121062 (PMC8706005; doi:10.3390/insects12121062)
Supplement: Supplementary file 1 [file insects-12-01062-s001.zip › Supplementary Files/Table S1_revised.xlsx]

## Sheet: Table S1
Species name	Alcohol	Aldehyde	Acetate	Reference (website link)
Antheraea pernyi	n/a	(E,Z)-6,11-hexadecadienal [E6,Z11-16:Ald]	(E,Z)-6,11-hexadecadienyl acetate [E6,Z11-16:OAc]; (E,Z)-4,9-tetradecadienyl acetate [E4,Z9-14:OAc]	https://doi.org/10.1515/znc-1987-0521
Bombyx mori	(E,Z)-10,12-hexadecadienol [Bombykol, E10,Z12-16:OH]	(E,Z)-10,12-hexadecadienal [Bombykal, E10,Z12-16:Ald]	n/a	https://doi.org/10.1002/anie.197800601; https://doi.org/10.1007/s10886-012-0164-0
Heliothis virescens	(Z)-11-hexadecenol [Z11-16:OH]	(Z)-11-hexadecenal [Z11-16:Ald]; (Z)-9-tetradecenal [Z9-14:Ald]; (Z)-7-hexadecenal [Z7-16:Ald]; (Z)-9-hexadecenal [Z9-16:Ald]; hexadecanal [16:Ald]; tetradecenal [14:Ald]	n/a	https://doi.org/10.1016/0024-3205(74)90166-0; https://doi.org/10.1126/science.204.4399.1328
Helicoverpa armigera	(Z)-9-hexadecenol [Z9-16:OH]; (Z)-11-hexadecenol [Z11-16:OH]	(Z)-7-hexadecenal [Z7-16:Ald]; (Z)-9-hexadecenal [Z9-16:Ald]; (Z)-11-hexadecenal [Z11-16:Ald]	n/a	https://doi.org/10.1016/j.ibmb.2005.01.018
Helicoverpa assulta	(Z)-9-hexadecenol [Z9-16:OH]; (Z)-11-hexadecenol [Z11-16:OH]	(Z)-7-hexadecenal [Z7-16:Ald]; (Z)-9-hexadecenal [Z9-16:Ald]; (Z)-11-hexadecenal [Z11-16:Ald]	(Z)-9-hexadecenyl acetate [Z9-16:OAc]; (Z)-11-hexadecenyl acetate [Z11-16:OAc]	https://doi.org/10.1016/j.ibmb.2005.01.018
Manduca sexta	n/a	Major components: (E,Z)-10,12-hexadecadienal [Bombykal, E10,Z12-16:Ald]; (E,E,Z)-10,12,14-hexadecatrienal [E10,E12,Z14-16:Ald]; Minor components: (Z)-9-hexadecenal [Z9-16:Ald]; (Z)-11-hexadecenal [Z11-16:Ald]; (E)-I1-hexadecenal [E11-16:Ald]; hexadecanal [16:Ald]; (E,E)-10,12-hexadecadienal [E10,E12-16:Ald]; (E,E,E)-10,12,14-hexadecatrienal [E10,E12,E14-16:Ald]; (Z)-11-octadecenal [Z11-18:Ald]; (…	n/a	https://doi.org/10.1002/arch.940100402
Plutella xylostell	(Z)-11-hexadecenol [Z11-16:OH]	(Z)-11-hexadecenal [Z11-16:Ald]	(Z)-11-hexadecenyl acetate [Z11-16:OAc]	https://doi.org/10.1303/aez.12.208; https://doi.org/10.1023/B:JOEC.0000006435.13481.ba
Sesamia inferens	(Z)-11-hexadecenol [Z11-16:OH]	(Z)-11-hexadecenal [Z11-16:Ald]	(Z)-11-hexadecenyl acetate [Z11-16:OAc]	https://doi.org/10.1007/BF01020532
