# Supplementary material for: Exploring the Terminal Pathway of Sex Pheromone Biosynthesis and Metabolism in the Silkworm
Source: Insects. 2021 Nov 26;12(12):1062. doi: 10.3390/insects12121062 (PMC8706005; doi:10.3390/insects12121062)
Supplement: Supplementary file 1 [file insects-12-01062-s001.zip › Supplementary Files/Table S3_revised2.xlsx]

## Sheet: Table S3
Gene name	Unigene id	Accession no.	RPKM_D	RPKM_W	log2(Fold_change)	FDR	DEG (y/n)	Sense primer (F)	Anti-sense primer (R)	Putative length (bp)	Tm (0C)	Cycles in adult tissues	Cycles in PG stages	Cycles in larva tissues
pgdesat1	XLOC_013898	BGIBMGA011563	7984.24	7534.97	0.0398102	0.991028	n	5'-CCTTGGGAACTTTGGTATTA-3'	5'-GTCTGCATCAGTGTCCGTAT-3'	181	52	25	25	30
desat3	XLOC_012840	BGIBMGA010681	5.3507	32.4202	-2.64166	0.000853985	y	5'-AAGAGACCTTGGAAGATTGTGTGG-3'	5'-AAGCGATAGTATTGAATATGGTGAG-3'	244	52	25	28	25
desat9	XLOC_006370	BGIBMGA005471	4.79845	0.223925	4.36138	1.09309e-06	y	5'-CCGAAGAATAGACTTGAGTGAT-3'	5'-CGCACGTGTATCGTAATATTGT-3'	179	52	25	32	30
desat13	XLOC_019527	BGIBMGA014550	0	7.39732	-9.81972	9.09221e-09	y	5'-AGGGCTATCACAACTTTCATC-3'	5'-ATCACCCCCTAGCTTGTCA-3'	179	52	25	28	30
LIP4	XLOC_010085	BGIBMGA008382	44.1552	6.01703	2.83123	0.00028257	y	5'-TGGAGAAAAACGCCACAGTA-3'	5'-CGACCCAAGGCTATGACC-3'	374	58	25	28	30
LIP8	XLOC_014309	BGIBMGA011617	6.75827	42.0951	-2.68166	0.000666431	y	5'-ACCAACCTGGCGATATTCTT-3'	5'-CGTATTCCTTCTTCAGTCCCT-3'	282	52	25	32	30
pgFAR	XLOC_012608	AB104896	215.881	734.501	-1.81025	0.0222773	n	5'-CGTGGATAGTTGGAGTGGTG-3'	5'-TCGTTGCTGCGAATGGT-3'	287	52	25	25	25
FAR2(Bmo-swdb18)	XLOC_013494	BGIBMGA011164	255.692	248.613	0.0032417	1	n	5'-CAGACTATCTCCACAGGACGCACT-3'	5'-GAAGCCGTTGTGGACGTAGAA-3'	178	58	25	25	30
FAR3(Bmo-swdb1)	XLOC_012609	BGIBMGA010457	17.8359	247.828	-3.83994	1.04089e-06	y	5'-TCGGTTGTAATTCATTCAGGTGCCA-3'	5'-CTCGTTGTTTCCGTGTCGTT-3'	249	55	25	28	30
FAR14(Bmo-swdb14)	XLOC_013471	BGIBMGA011138	1.3571	29.1256	-4.46219	8.87153e-08	y	5'-CTTCATCGGGAAACAACTCATA-3'	5'-CTTCATCCTGTCTTCGTCGTTC-3'	238	55	25	28	25
AO1	XLOC_016995	BGIBMGA014031	891.259	2.23147	8.5912	1.10496e-19	y	5'-GGTGGTCCTGGTGGAACTATTA-3'	5'-ACGGCATCTTTGACGACTTTT-3'	257	55	25	25	25
AO2	XLOC_019829	BGIBMGA014025	925.774	93.6594	3.26127	2.56512e-05	y	5'-GTGACTAACGGAGTAAGAGCA-3'	5'-CTTCTTCAAGTATTCCAGCATT-3'	169	55	25	25	25
AO3	XLOC_007176	BGIBMGA006083	1036.26	124.927	3.00838	0.000102727	y	5'-GGAGACCTTACGAAGAGAAC-3'	5'-CAGCAACGGGAACAGATA-3'	86	55	26	28	28
AO4	XLOC_010725	BGIBMGA009033	86.1418	2.68678	4.95595	2.33666e-09	y	5'-TGATGTCTTAGTGAACAATGCTGGTA-3'	5'-TTAGTTTTCACAAGATGGGGCG-3'	150	55	25	28	25
AO5	XLOC_014938	BGIBMGA012375	22.706	3.21846	2.77351	0.000470743	y	5'-AAGGCAACAGGAAACACTAA-3'	5'-GATAATACGACTCGGAGATGA-3'	258	55	25	28	30
AO6	XLOC_003369	BGIBMGA002942	5.89924	195.632	-5.0925	9.40909e-10	y	5'-AACGGAGGAACGATTGTGAA-3'	5'-CGCACCTTTGGCTGCTGACT-3'	291	55	25	32	25
AOX1	XLOC_009924	BGIBMGA008439	357.312	318.789	0.120838	0.949277	n	5'-GTTTATTATGGGTTTAGGATACTGG-3'	5'-CCAATTCGTTTCTTGCGTTC-3'	162	52	26	28	30
AOX2	XLOC_009925	BGIBMGA008440	48.9659	7.66613	2.63104	0.000736038	y	5'-ATTCATTTACACCAACCAACGC-3'	5'-TTCTCTATCCGCTACTATTATCGCT-3'	113	52	26	28	30
AOX5	XLOC_009930	BGIBMGA008445	33.063	5.20914	2.62182	0.00079358	y	5'-TTGTAGATGGAAATACGGGG-3'	5'-CAAGAATGAGGTTTTGGTCG-3'	120	52	30	28	30
AOX6	XLOC_009904	BGIBMGA008421	3.43124	2.4896	0.418745	0.771224	n	5'-CTACACCGCCAAAGACATACC-3'	5'-AGACAACACAGGAACCGCAT-3'	214	55	30	28	30
AR1	XLOC_015962	BGIBMGA013254	582.609	66.516	3.08689	6.74826e-05	y	5'-GACAAAGGTGAGGATCTGGCG-3'	5'-GCTGAGTTAGTGTTGGGTTGATTT-3'	190	52	25	28	30
AR2	XLOC_001571	BGIBMGA001367	337.63	718.814	-1.1339	0.211168	n	5'-TTCGGCATCGGCACTTG-3'	5'-CTTCTCTCTTGACCACTCCCTCT-3'	187	55	26	26	26
AR3(AKR2E4)	XLOC_015669	BGIBMGA012831	15.4239	63.7982	-2.09145	0.00833189	n	5'-AGGTCCGCCAAGCAGTAT-3'	5'-GCTATGGGGAAATGAATGAGA-3'	265	52	25	28	25
AR4(AKR2E5)	XLOC_006080	BGIBMGA005047	4.52435	10.4127	-1.24511	0.185464	n	5'-GGCAAAGGAACAAGAACTGATT-3'	5'-CGACAAACCAAGATTACGGATT-3'	306	55	30	28	30
AR5	XLOC_014695	BGIBMGA012152	28.4184	92.0346	-1.73881	0.0309301	n	5'-TGACATTGGCTACCGACACAT-3'	5'-CGTCCGAGAACTGGATTTTAC-3'	299	52	25	25	25
AR6	XLOC_011678	BGIBMGA009799	7.66632	32.4837	-2.12533	0.00851366	n	5'-TCGCTGAACGATGGTAACTCTA-3'	5'-ATGTCCTCTCTCGGAATGCC-3'	218	52	25	28	25
AR7	XLOC_001594	BGIBMGA001348	30.246	10.005	1.55145	0.067855	n	5'-GGAGAAGCCGTGAAGATGAA-3'	5'-GAAGTTAGACAGTCCGATGCCT-3'	288	52	25	26	30
AR8	XLOC_019298	BGIBMGA014453	12.6576	27.0835	-1.14066	0.223566	n	5'-GCACCCCTACCTGAACCA-3'	5'-TTTGTCTGCGAGAGCGAG-3'	160	52	25	28	25
AR9	XLOC_011681	BGIBMGA009801	15.6613	20.7208	-0.447524	0.741045	n	5'-TAGTTGTTATGGCGTTTTCCC-3'	5'-TGTTTTCCTCAATGCGGTTC-3'	198	52	25	26	25
RpL3	XLOC_016414	NM_001043661	898.364	1542.66	-0.82379	0.11147	n	5'-GTGATGATCAAGGGTTGCTG-3'	5'-TCGCGAATACGATCCTTCTT-3'	206	52	25	25	25
RPL3 (reference gene)	TR23602_c0_g1_i1		652.16	660.97			n	5‘-GTGATGATCAAGGGTTGCTG-3’	5’-TCGCGAATACGATCCTTCTT-3‘		197		27
