# Supplementary material for: Exploring the Terminal Pathway of Sex Pheromone Biosynthesis and Metabolism in the Silkworm
Source: Insects. 2021 Nov 26;12(12):1062. doi: 10.3390/insects12121062 (PMC8706005; doi:10.3390/insects12121062)
Supplement: Supplementary file 1 [file insects-12-01062-s001.zip › Supplementary Files/Table S4_revised2.xlsx]

## Sheet: Table S4
Gene name	Unigene id	Accession no.	RPKM_D	RPKM_W	log2(Fold_change)	FDR	DEG (y/n)	Sense primer (F)	Anti-sense primer (R)	Putative length (bp)	Tm (℃)	Cycle no.
AO1	XLOC_016995	BGIBMGA014031	891.259	2.23147	8.5912	1.10496e-19	y	5'-GGTGGTCCTGGTGGAACTATTA-3'	5'-ACGGCATCTTTGACGACTTTT-3'	257	58	40
AO2	XLOC_019829	BGIBMGA014025	925.774	93.6594	3.26127	2.56512e-05	y	5'-GTGACTAACGGAGTAAGAGCA-3'	5'-CTTCTTCAAGTATTCCAGCATT-3'	169	58	40
AO3	XLOC_007176	BGIBMGA006083	1036.26	124.927	3.00838	0.000102727	y	5'-CGAAAAGAAGCACGGGG-3'	5'-GCAGCAACGGGAACAGATA-3'	155	58	40
AO4	XLOC_010725	BGIBMGA009033	86.1418	2.68678	4.95595	2.33666e-09	y	5'-TGATGTCTTAGTGAACAATGCTGGTA-3'	5'-TTAGTTTTCACAAGATGGGGCG-3'	150	58	40
AR1	XLOC_015962	BGIBMGA013254	582.609	66.516	3.08689	6.74826e-05	y	5'-GACAAAGGTGAGGATCTGGCG-3'	5'-GCTGAGTTAGTGTTGGGTTGATTT-3'	190	58	40
AOX2	XLOC_009925	BGIBMGA008440	48.9659	7.66613	2.63104	0.000736038	y	5'-ATTCATTTACACCAACCAACGC-3'	5'-TTCTCTATCCGCTACTATTATCGCT-3'	113	58	40
AOX5	XLOC_009930	BGIBMGA008445	33.063	5.20914	2.62182	0.00079358	y	5'-TTGTAGATGGAAATACGGGG-3'	5'-CAAGAATGAGGTTTTGGTCG-3'	120	58	40
pgdesat1	XLOC_013898	BGIBMGA011563	7984.24	7534.97	0.0398102	0.991028	n	5'-GTTACAAAGTCAAACTGCCCCT-3'	5'-ACCAGCCGATGTGTGAGAAA-3'	174	58	40
pgFAR	XLOC_012608	AB104896	215.881	734.501	-1.81025	0.0222773	n	5'-GATGAAAACCCAGAGGAAAGAAG-3'	5'-CGAAGCAACCACGACTGAGAC-3'	105	58	40
FAR2	XLOC_013494	BGIBMGA011164	255.692	248.613	0.0032417	1	n	5'-CAGACTATCTCCACAGGACGCACT-3'	5'-GAAGCCGTTGTGGACGTAGAA-3'	178	58	40
AR2	XLOC_001571	BGIBMGA001367	337.63	718.814	-1.1339	0.211168	n	5'-TTCGGCATCGGCACTTG-3'	5'-CTTCTCTCTTGACCACTCCCTCT-3'	187	58	40
AOX1	XLOC_009924	BGIBMGA008439	357.312	318.789	0.120838	0.949277	n	5'-GTTTATTATGGGTTTAGGATACTGG-3'	5'-CCAATTCGTTTCTTGCGTTC-3'	162	58	40
RpL3	XLOC_016414	NM_001043661	898.364	1542.66	-0.82379	0.11147	n	5'-GTGATGATCAAGGGTTGCTG-3'	5'-TCGCGAATACGATCCTTCTT-3'	206	58	40
