# Supplementary material for: Exploring the Terminal Pathway of Sex Pheromone Biosynthesis and Metabolism in the Silkworm
Source: Insects. 2021 Nov 26;12(12):1062. doi: 10.3390/insects12121062 (PMC8706005; doi:10.3390/insects12121062)
Supplement: Supplementary file 1 [file insects-12-01062-s001.zip › Supplementary Files/Table S6_revised3.xlsx]

## Sheet: Table S6
Gene name	Unigene_id	Accession no. in SilkDB v3.0	Accession no. in SilkBase	ORF(aa)	RPKM_D	RPKM_W	Log2(Fold_change)	FDR	DEG(y/n)	PFAM hmmscan (E <1e-5)	Nr annotation	Species	Accession no.	Max score(bits)	E-value	% Identity	Protein sequences
ACC1	XLOC_013724	BMSK0013576.1	KWMTBOMO14074	1173	21.3964	21.9375	-0.0797769	0.973582	n	ACC_central	acetyl-CoA carboxylase isoform X4	Bombyx mori	XP_012549775.2	2169	0	0.9168	MYNSMNGLYSDTPYRPSMSQGTVVHSQRFQEKDFTVATPEEFVRRFQGTKPINKVLIANNGIGAVKCMRSIRRWSYEMFKNERAVRFVVMVTPEDLKANAEYIKMADHYVPVPGGSNNNNYANVELIVDIAVRTQVQAVWAGWGHASENPKLPELLHRAGVVFIGPPEKAMWALGDKIASSIVAQTADIPTLPWSGSKLKAEYNSKKIKISSELFSKGCVSSPEHGLQAAQKIGFPVMIKASEGGGGKGIRKVENPDDFNNMFRQVQAEVPGSPIFVMKLAKSARHLEVQLLADQYGNAISLFGRDCSIQRRHQKIIEEAPAAVAKPDVFIEMEKAAVRLAKMVGYVSAGTVEYLYDPSSGSYYFLELNPRLQVEHPCTEMVADVNLPAAQLQIAMGLP…
FAS1	XLOC_005572	BMSK0006764.1	KWMTBOMO06932	2184	284.735	175.521	0.654228	0.562083	n	Acyl_transf_1	fatty acid synthase	Bombyx mori	XP_037870080.1	1920	0	0.9259	MDPQLRLLLELTHEAIIDAGFNPTELRGSRTGVYVGVSNSETEEMWTADPDKINGYALTGCCRAMFPNRISYTFDFCGPSYAVDTACSSSMFALAQAVTAMRAGHCDAAIVAGTNLCLKPANSLNFHRLSMLSPQGRCAAFDASGNGYVRSEAAVVVVLQRRANARRVYATVRGARMNTDGTKVQGITFPSGDMQRRLAKETFEEAGLRPQDVVYVEAHGTGTKVGDPQEVNAIAQLFCENRSDPLLLGSVKSNMGHSEPASGLCSIAKVVVAMENGVIPQNLHYKSPNLDIPALSDGRIKVVDRNLEWNGGLVAVNSFGFGGANAHIILESERVGKRVRTEYAIPRLVLASGRTEDAVSHLLEHAAKHAKDAELHGLLDAIHARNIPGHGYRGYGLLL…
FAS2	XLOC_010322	BMSK0010801.1	KWMTBOMO11148	1829	0.558534	1.30779	-1.2686	0.196176	n	Acyl_transf_1	fatty acid synthase	Bombyx mori	XP_037873187.1	1387	0	0.9312	MDFEVNENLADTNILKGEEIVISGISGVFPNSDNVVDFMRNLYDKVDMISDIPRWALKSADIPKHLGKINGVEKFDAQFFKVGYQLTCVLDPLSRKLLEQTYGAIFDSGTNLTSLKGKKVGVFIGTSLADTGTMLMYDVSNRSDFVINGASKAMFANRISYWMDAKGPSYGLDCSCASSAVCLEQAYRSMKLDECEAAVVGGCSFCLDPILSGNMRRAGLLCLDGKTKCFDKHGDGYVRAEAISVIFLQKAKDAKRIYAEVYHAKSSYNLRPDAEFLPLRTPENIQGFLKEFYSEIDIKPTQVEYVEAHGAGIAQADANEITALNKVFVDDKPVKIGCVKSNMGHADAASGICGITKLCLAYHQGKLAPNLHYNEPQDLAAIRDERVQVVTEPTPFSRD…
pgdesat1	XLOC_013898	BMSK0013341.1	KWMTBOMO13835	231	7984.24	7534.97	0.0398102	0.991028	n	FA_desaturase	acyl CoA desaturase	Bombyx mori	AAF80355.1	458	4e-161	0.9779	MPPNSVDKTNETEYLKDNHVDYEKLIAPQASPIKHKIVVMNVIRFSYLHIAGLYGLYLCFTSAKLATSVFAIVLFFLGNFGITAGAHRLWSHNGYKVKLPLEILLMVFNSIAFQNTIFTWVRDHRLHHKYTDTDADPHNATRGFFFSHIGWLLVRKHPMVKIAGKSLDMSDIYCNPLLRFQKKYAIPFIGTICFIIPTLAPMYFWGESLNNAWHITVLRYRCSFVGIQTVR
desat3	XLOC_012840	BMSK0007157.1	KWMTBOMO07359	353	5.3507	32.4202	-2.64166	0.000853985	y	FA_desaturase	acyl-CoA desaturase isoform X1	Bombyx mori	XP_012545279.1	734	0	1	MPPQRKQEASWVLYEADANNLPEDAPPHVPPSAEKRPWKIVWRNVILFFILHVGGVYGGYLFLFKAMWRTSIFAIFLYLCSGLGITAGAHRLWAHKSYKARLPLRILLTIFNTIAFQDAVVDWARDHRMHHKYSETDADPHNATRGFFFSHIGWLLLRKHPEIKAKGHTVDVNDLRNDPILRFQKKYYQILMPLACFIMPTYVPTLWGETVWNSFYVCAIFRYVYVLNITWLVNSAAHMWGSKPYDKNINPVETRPVSLVVLGEGFHNYHHTFPWDYKTAELGDYSLNLSKLFIDFMAKIDWAYDLKTVSTDVIQKRTKRTGDGSHPVWGYDVGEVATEDKTDTTNLVNSKVL
desat9	XLOC_006370	BMSK0004471.1	KWMTBOMO04563	168	4.79845	0.223925	4.36138	1.09309e-06	y	FA_desaturase	acyl-CoA Delta(11) desaturase-like	Bombyx mori	NP_001296508.1	358	3e-122	1	MKMMPILCFVLPTVIPVYFWDETWLNAFFIPTILRYTCGINVVWSVNSFAHTFGYRPYDKSLNPRENIGVWMICVEGFHNYHHTFPWDYRATEHPLYNMLTPTIVFIDAMAMIGQAYDLKTVPHDIIKQRTHRTGDGTHQLWGWDDPEFNEKLKEKYSRVSYAERKCG
desat13	XLOC_019527	BMSK0003578.1	KWMTBOMO03651	295	0	7.39732	-9.81972	9.09221e-09	y	FA_desaturase	acyl-CoA Delta(11) desaturase	Bombyx mori	XP_004933819.2	538	0	0.9961	GDRRVYCDSADQFLSSLRLCFIANFCIGMLSIIRKPATTYSMIIVSGAGITCGVHRLWTHRSYKAKAPMKLLLMACFCSSGQNSIYNWVRDHRLHHKFADTDADPHNVKRGFFFSHIGWLMVKKNESVLTKGKLIDMSDIESDSHLMFEHKYHNQLTILFCFLIPTLMNIFLIGEDWKCAVAWQCFIRYLYVLHCELTVNSLAHMYGYKPYNVNIEASENILVSVLTYGEGYHNFHHVFPFDFRAAETMDFFSLSTKIISTFEKIGWTYDLKQASPEMIEAARDKLGGDGSKAHN
desat4	XLOC_012699	BMSK0007052.1	KWMTBOMO07245	352	28.2166	21.1139	0.374571	0.793127	n	FA_desaturase	acyl-CoA Delta(11) desaturase	Manduca sexta	XP_030032153.1	664	0	0.8892	MAPNVKDANGVLFENDADTPDLGLSSTPVQQADNYPKKLVWRNIILFTYLHIAALYGGYLFLYHAKWQTDLFAYILYVMSGLGITAGAHRLWAHKSYKAKWPLRVILIIFNSLAFQDSALDWARDHRMHHKYSETDADPHNATRGFFFSHIGWLLVRKHPELKRKGKGLDLSDLYADPILRFQKKYYLILMPIACFILPTVIPVYFWNESWINAFFVATLFRYTFILNVTWLVNSAAHKWGGKPYDKNIKPSENISVSVFALGEGFHNYHHTFPWDYKTAELGNNRLNFTTNFINFFAKIGWAYDLKTVSDEIIKNRVNRTGDGSHYLWGWGDKDLDKEEIKQAIRINPKDN
desat5	XLOC_011513	BMSK0014077.1	KWMTBOMO14622	339	3.05427	3.50144	-0.240466	0.905952	n	FA_desaturase	acyl-CoA Delta(11) desaturase-like isoform X1	Bombyx mandarina	NP_001036914.1	705	0	1	MEAKQNNLAPTLEEEAQFEKLIAPQASDRKHEIIYANLITFAYGHISALYGLYLCFSSAKWATIIMAYVILIAAEVGVTAGAHRLWTHRAYKAKRPLQIILMVMNSFAFQNSAITWIRDHRMHHRYSDTDADPHNATRGFFYSHIGWLLVRKHPEVKRRGKTIDMSDIYSNPVLVFQKKYAIPFIGAVCFVIPTLVPIYFWGETLTNAWHITLLRYIISLHVTFLVNSAAHLWGTRAYDKRIFPAQNLIVSLLAVGEGFHNYHHVFPWDYRTAELGNNYLNLTTKFIDFFAWLGWAYDLKSVPDSAVQSRAARTGDGTNSWGWPEEDANEDILKQTPPL
desat10	XLOC_012879	/	KWMTBOMO07351	119	17.9294	39.4982	-1.18283	0.197696	n	no hits	stearoyl-CoA desaturase 5	Bombyx mori	NP_001296505.1	223	4e-70	0.8889	MAPAQQNIEVCTEVMEPALELRLTSDGCKDENNVEHSKNNNTVKQNNILNEKTNNETDFDISKYEAMEFTPRIRWPDLVVQVSLHLVSIYGIFLIVTNEVKLLTTLFVGLLFRVYVHRL
desat15	XLOC_012835	BMSK0007147.1	KWMTBOMO07352	372	0.843247	0.733361	0.156903	0.987734	n	FA_desaturase	stearoyl-CoA desaturase 5	Bombyx mori	XP_004925565.1	774	0	1	MTNSSIFGTEFIKTKSLEEEDYVASLNSTERKNRNYEWQIVWRNVFAFIYLHAATLYGIYLMFTGKVKLWTVLFAVSFTLLSAVGITVGAHRLWAHRAYKAKWPLRLFLALLQTMAFQNHIYEWVRDHRVHHKFTETDADPHNAKRGFFFSHMGWLMVRKHKDVFEKGAAVDMSDLEKDPIVMFQKKTYLFVMPILCFLLPLYIPVYFWNENPWSSWYVASMFRYTISLHFTWLVNSAAHLWGNKPYDQYIGATDNKTVAICALGEGWHNYHHVFPWDYKAAELGDYSTNLSTALIDIAAKYGLAYDLKTVSEKMIRNRINRTGDGTHPWAKQKAELEEDHHHLENPIWGWGDKDMSDDDKKLAEIVHKKND
BmFATP	XLOC_007133	BMSK0001873.1	KWMTBOMO01857	527	125.52	289.582	-1.24978	0.153946	n	AMP-binding	fatty acid transport protein	Bombyx mori	NP_001127727.1	1098	0	1	MVNVVTTVDSNMNNTNNNHKEMKPGAVDIEKSKQNSDSDGVSWGKIFYVLLSLAVIVIACGVAWVFQDWLTSLIIFVVLLVVFTVGYFWKWLYIAARTAPRDFSALWCYVKILRLSGNFGKKNWSMPDIFHENVKRHPNKACFLYENESWSFKQVEEFSLRVTAVLKNHGVKRGDVVGVMMNNCPELPATWLGVARMGGVSPLINTNQTGNALLHSVNVAKCNVVIYGSEFQSAFDEISNEINPAIKLYRYNRRPLNASGDAVRVVESENDFTHMLETTPPAPWSLSDGEGFTGKLLYIYTSGTTGLPKAAVISPSRMVFMASGVHYLGGLRKNDIMYCPMPLYHSAGGCISVGQAFIFGCTVALRAKFSASAYFPDCIKFKATAAHYIGEMCRYILAT…
FATP2	XLOC_017066	BMSK0011449.1	KWMTBOMO11832	447	7.11918	16.7831	-1.28034	0.154807	n	AMP-binding	long-chain fatty acid transport protein 1	Bombyx mori	XP_037874111.1	934	0	1	MFRIWRWEKQGQSVVSRWAEIAKLYPEKKAFIMGDRALTFRQGEDFSNRIAWYFKRQGFKSGEVIALFMETQPEYIFVWLGLAKMKVTTALVNTNLRGQQLIHCLRIVGCKAVVFGDEMADAIKEIQSEIHDMPLFQFNSPERDGSTVLQDTVPLAAELEEMSSETFPIVPTNPRDTLLYIYTSGTTGFPKAAIITNIRFLLIPLGVFTSVRLSPADVVYDPLPLHHTAGGVLGAGQAITQGCTVVLRRKFSASNYWSDAAKHGCTAAQYIGEICRYLLSVPAGPSDKAHKVKVIFGNGLRPQIWQEFVDRFGVGRVLEFYGATEGNSNLINLDNKVGAIGFLSRLVSSIYPLTLVRCDEITGEILRDDNGRCITCGPHEPGLLLGKIDPKKAILTFAG…
FATP3	XLOC_007135	BMSK0001874.1	KWMTBOMO01859	513	34.4683	65.1858	-0.962911	0.321804	n	AMP-binding	long-chain fatty acid transport protein 4 isoform X1	Bombyx mori	XP_004929240.1	1068	0	1	MPAVWMGIARLGGVAPLINTNQRGNALLHSINVAKCDYLIFSDEYQSAVQDVAGQLSPSLKLYKFTHRDLNSSSGKSGEGGDAIQDFTNLLETTPPATWTLADGEGFEGKLLYIYTSGTTGLPKAAVISNARFVFMAAGIHFWRLNSSDIIYCPLPLYHTAGGVISVGQALILGCTVVLKAKFSASQYFPDCAKYNATAAHYIGEMCRYVLATPPSPADTQHNVRVIYGNGLRPQIWTEFVKRFNIKYVTEFYGATEGNANIANTDGTPGAIGFVSRIIPRVYPIAIIKVDQETGEPIRDQKGLCQLAEPNEPGVFIGKIQTRNPARQFLGYVDKSASEKKIVRDVFEHGDSAFISGDILVADELGYLYFRDRTGDTFRWRGENVSTTEVEAAVSRCAD…
FATP4	XLOC_007136	BMSK0001876.1	KWMTBOMO01860	587	33.5661	74.7118	-1.19797	0.181309	n	AMP-binding	long-chain fatty acid transport protein 4	Bombyx mori	XP_004929241.1	1195	0	0.9813	MVRSKRWGRQDATVAELFTRRAKRNPDAPCFIVVGDRTWTFGQMMEGQIICTLQIASKSNQVARTMQEHLQLKRGDVVCVFLPNSGEYIWTWLGIAKVGGVSALINSNLRHKPLLHCIQVANAKAVIFSDQLTDAIDEIRDQLPKGLKMFQLYGKSKPGILDLENEMSKHSTDYPVVTEKLHYKDTLLYIYTSGTTGMPKAAVMPNSKYLLIVAATVHMLGLNSSDRVYNSLPLYHTAGGVVGTGAALVDGIPSVIRPKFSASNFWTDCIKYDCTVAQYIGEMCRYLLSQPARPTDSQHRVRIMVGNGMRPAIWQQIVDRFKIPQINEIYGATESNANIINVDNTLGAVGFLPKLVPTSLHPIALVRSDDQGNLVRGPDGYCIRCPPNEPGMFIGLIAQ…
FATP5	XLOC_019274	BMSK0011447.1	/	178	6.49192	5.36713	0.230386	0.901913	n	AMP-binding_C	long-chain fatty acid transport protein 1	Bombyx mori	XP_037874111.1	277	2e-86	0.8176	WASSQLIALQARFMAFFITSARTLGDRFSHSCRMLILRVSSLFTRWRGENVSTAEVEGVISNLVGLKDAIVYGVTIPNTEGKAGMAALADPDHNIDIAALSKGLKTSLPVYARPLFLRILPQTPLTATFKLKKKELMEVAYNVNVCKDPLYFLDQKLGEYVPLTQKMYEDIVLGNIRL
FATP6	XLOC_007134	/	KWMTBOMO01857	144	21.328	38.6693	-0.901513	0.393424	n	no hits	long-chain fatty acid transport protein 4 isoform X3	Bombyx mori	XP_037866458.1	219	9e-66	1	MIALAVAAGVFAAAWLNIGFYYSLTASVLLVVLYLILVQKKFCYVAIKTIPRDVKALYTYIQILWITRKFSKLNLTVPDIFHDTVQKHPDKACFLFKDEVWTFKEVFISRSSTRRDLHWSPALLHSHPEPWDTAGLNLFIAASR
ACBP1	XLOC_011615	BMSK0000865.1	KWMTBOMO00795	282	31.7658	19.6891	0.646252	0.572414	n	ACBP	acyl-CoA-binding domain-containing protein 5 isoform X1	Bombyx mori	XP_012551912.1	429	8e-150	0.9904	MLLGVYRKVMCKPVRTINVFSVEGRDGSPDGSYQPSNELMLRFYSYYKQATEGPCDKPKPGFWDVVNRAKWESWNKLGNMTANEAMQAYVEELHKIVETMSYSSDVASFLSVDDDDQEFPNSDLELVAGDVLARVRSAHNTPAGSRSASGASSPAAQRTRHDSEDEYIDTLDVSVSEPEATTQHRSVRLGNGHAHQITSQLTHLKVLEQLPGTLARLEADVAALRKAVEGDRRILDVTSFRRLALAVAGAEPPHIGSVIVMAVASVPARQTQQKRPAMMSNV
ACBP2	XLOC_015281	BMSK0010852.1	KWMTBOMO11191	255	43.4037	53.5584	-0.347003	0.810253	n	ACBP	acyl-CoA-binding domain-containing protein 6-like isoform X1	Bombyx mori	XP_012546503.1	520	0	1	MAEALPDYPDSDFSDEDQSPLDSLFNKAADHLRKVTNKLTNGQLLELYGLFKQGTEGQCNTPKPGWLDGKGRRKWEAWKNLKDMPSEEAKEKYIALLKKYDPDWSGTPQKTNIDTKETWVAVSSMRYSPEPDLVHNELSLLDAAREDCGERVKELLIKKPELKYEKDEDGLTALHWAADRNAINALSAALSGGCPIDAVDECGQTALHYAVSCGHVESTKILTKAGATLLEDEEGNTPLDLATDTEIKKILEGAD
LIP1	XLOC_018906	BMSK0007920.1	KWMTBOMO08166	342	234.385	131.438	0.790723	0.451189	n	Abhydrolase_1	lipase 3	Bombyx mori	XP_004927318.1	721	0	1	MHRIPAGRRSPRKTADQQSKGKNALLLIHGLFGSSGDFITMGRKKSLGYMLADAGFDVWLGNLRGNYYTGHRTLNRSDPRFWEFSFEEHGKYDAPAMIDKVLNVTGHQKIIYIGYSMGTTTFFTFMSSHPEYKSKIVSFIALAPAVYLDNVKPLATMFLKNMNIPDIMRSRGFISATFEPEFKKFLGTLCNFRNPKTDVCSSLINLVVGEDNEQTDPDVRYMLVARMEPASWRQIEHYGKIALTGEFTSWEDGLWGAVKPYNLSNVQVPVTLILGENDQLTERAQIMRLAEKLNRTTSVHLKSCIWPKFNHLDFNFAIDVDKLVNKPLIKHINVLFNKYAYN
LIP2	XLOC_006776	BMSK0009707.1	KWMTBOMO10006	500	211.953	243.043	-0.241204	0.878643	n	Abhydrolase_1	lipase 3-like	Bombyx mandarina	XP_028032322.1	1049	0	1	MYRQSYKSLRLVAHAQYLLECTKMKMHVFLVILVALARVSVQGFDLFGSSRSLVNNFEDARNYIETQKDKVIEEWSSYMEDIKLSSSWTNFLEDKENPSLEDPDVVLSVPAMITRRGYRCETHSLISQGYVLNIHRIPQARSGGDTPSNTVILQHGLFASSADWVLNGPGKSLAFVLADAGYDVWMPNIRGNRYSREHTTLKSSSTQYWNFSWHEVAQHDIPAIIDYIRERKGSDTKIAYMGHSMGSTMLFAMLALRPEYNAVLRAGLALGPVVYLSHIKSPVKTLAPVVANAARMNVIKNGEFVPKQSGFGQMMSACSSDDVDTYVCKNAIFFICGTDEKQFNKTLLPVFLSHLGTGTSMKTILHFAQEIDAAGRFQQFDYGPTNNMKIYNSETPPEY…
LIP3	XLOC_014169	BMSK0006319.1	KWMTBOMO06470	361	81.4502	94.2555	-0.254384	0.87165	n	Lipase	lipase member H-A	Bombyx mori	XP_012550401.2	745	0	1	MVKVVNLFYFTLFLCVLSSEESPKDQGSPRAYLSDCPGITKEAIITPKSLKHLGITVFRSKNSFLSRKRYGYKQMKELARDPNVNFMKKTLLYFPGYLDSPSFIFSPVIASAYTKRGYNVLSVDIHWFVTTEYPIASRLSRALGPHIASMVVELMKEGLDINKLDLVGISLGAQVMSFAAKSFTNMTGTKFKRATGLDPTGVCFRNLGPEDRLDSSDVEFLDVVYTNIDGYGMAAPIGHINFYVNGGEYQQSILIPILCTFLCSHIRSFLLWVTAIYHPKSFIGIQCDSVYDARIGNCFDGGPRETNVLGLKVDKTKQGIFYLATKNTFPYYLEEKGLVKGSDSLSQYFLDVNKEDVLRFK
LIP4	XLOC_010085	BMSK0010526.1	KWMTBOMO10807	170	44.1552	6.01703	2.83123	0.00028257	y	Lipase	lipase member H isoform X2	Bombyx mori	XP_037873320.1	358	3e-122	1	MKIYLIGHSLGSHIAGIAGKKVQQQTGRLVGRITALDPAGPCFGNVDPSGRISRQDAVYVDVIHTNAGLLGLKEPVGDKDFYPNGGMTQPGCILSTCDHSRAWEFLAESVNSAKHFPARKCENWTSFKGGFCSKNSVSYMGLESKAGDPGLYFFTTAASSPFGLGPTGSG
LIP5	XLOC_010659	BMSK0001440.1	KWMTBOMO01418	264	811.512	389.083	1.01678	0.280553	n	Lipase	pancreatic lipase-related protein 2	Bombyx mori	XP_004931720.1	529	0	1	MPVSPSVCKLASFFIGIAEIWYMSAPVGECDHCCPRDDSTDIQYQLFTRLNPTRYQVIPVGLQNGLGVTSFNFSNPTVLYLMGFSESTRGVSTTTLRNAYLNSGHYNFIAVDWSRLIVFPWYVTAVRNTRYMGKRLANFVEYLDRAGVRASSLHVIGFSLGAEAAGFAGKELRRKGVALGRITGLDPAYPGYSLSNSDGHLAKGDAIFVDVIHTNPGIFGFPQAIGDVDFYPNPGKWIQPGCWVDQLIINREFRFILPLNVNRD
LIP6	XLOC_015364	BMSK0012423.1	KWMTBOMO12822	422	217.038	202.118	0.0590007	0.982272	n	Abhydrolase_1	lysosomal acid lipase/cholesteryl ester hydrolase-like	Bombyx mandarina	XP_028038939.1	852	0	0.9787	MILLYLSSTGYSLTPIVEDRFLEKPGGDVLQINEFTKKSVLREFPILDENVIKTNVPADAKLDFNGLAAKYGHPCEEHYVESEDGYVTKLFHLPGDRKRPVLMMHGLFDSADTFIIRGNRSMAISLANAGYDVWLGNMRGNKHSRRHVTLNPDKDTEFWNFSYHEMALYDLPATIDYILGHTGQTRIYGIGHSQGNNIFIVMTAILPQYNKKIRVFISLAPAVHIENIKLPTKILVLLSPLINYLFEGIGNEEIFPDGTILQRLLQKVCPLGLPGYVLCVQLILFQLAGYNTAELEQEFFPIVLGHNPSGTSRKNLIHLAQSGKYKRFAYYDAGAEENIRLYGRKEPPLYDLSVVTMKVAIFAGNNDKLVVLKDTARLRDELTNVVEYRVLEPRKWNHL…
LIP7	XLOC_017213	BMSK0011865.1	KWMTBOMO12246	228	74.2839	79.8437	-0.147872	0.933736	n	Lipase	phospholipase A1	Bombyx mori	XP_004926202.1	469	5e-165	0.9955	MRQCRSVRITKVIGMKVGEFLVKLMEQGLSPDDLELVGASLGGHLVGAAAKYIYEKTGFKPFRVTGLDPAGPCFRSLPEEFKLSPNDGQHVDVIHTNIDGFGIAERLGHIDVYVNGGEYQPGDIPYIPCLVVCSHIRSILYWWQALEHPKKFIGVKCASIQEARLANCFNNTDIVYMGLETDFSKSGIYYLPTHNEFPYYRGKAGLKAENEIYTSITKQINAVDLFEA
LIP8	XLOC_014309	BMSK0006318.1	KWMTBOMO06469	331	6.75827	42.0951	-2.68166	0.000666431	y	Lipase	lipase member H isoform X3	Bombyx mori	XP_037869641.1	683	0	1	MALRQGPGGDREAVITKNSLKYLTMTVVGNGNFLTAKRSTYTYYQMKQLAKDPNMDFSKRTAVYVGGYMDSPSYPVASLLAPQYRRQGYNVLLLDTNKFTVMEYPLAVRYIRTAARHTAEMLVDLIKHGLDPKKLDLIGLSLGAHTASFIAKRFKELTGDTISRLTGLDPAGPCFRNLGPDQRLDSSDADFVDVVDTNIDEFGMAAPIGHVNFYVNGGEYQPGDILWMPCNAFCSHLRSYTVWLAALQYPTSFIAIQCDSVQEARNKNCYDRIPLVTNVVGLGTDKSKTGVFYLATHNNYPYYLGEKGLKKEYEYFQSHMEEITNNDSMKI
LIP9	XLOC_010987	BMSK0011914.1	KWMTBOMO12303	214	72.8411	65.2651	0.114695	0.953119	n	Lipase	putative lipase	Bombyx mori	ADA67928.1	447	1e-158	1	MNPRAIHLIGHSLGSHIAGFTGKTFTDLTGRRVGRISGIMMTAYEISSVILERNNSNYHILCRLDPAGPCFSNIDPELRLKATDADFVDVIHTDAGVYGLRDAVGHVDFFPNSGSQQPNCLLQTCSHSRAWLYYAESVVNKEAFLAVPCKDWDAFRKNQCGAEISIMGYGTRPSARGVYFLRTAEDSPYGLSRRGTVYENNEGVIRTIGSKILG
LIP10	XLOC_005628	BMSK0012676.1	KWMTBOMO13286	921	19.8696	49.9142	-1.37251	0.107864	n	Lipase	Pancreatic lipase-related protein 1	Papilio xuthus	KPI98004.1	1339	0	0.7653	MPLLSMLPGGFKPINQSTKVKTTTLSIIKVNSSPTDQLRNALYADAELEAWRGAGRPATAAQEAEDERRDADILAAVKASMQEWERKRARTRTKRSQGSVCYGEFGCFEDAGPFAYLETLPSSPQEVNTHFLMYSTVSRGDQPLLAVSAGNMSAAWGWAERAFDPDRPTRIIVHGFGSNCDNVWVYEMRSALMAVEECNVVCVDWEGGASMPNYLRAAANTRLVGKQLAMLLQGLAKHIDMRFEDVHLIGFSLGAHVAGFAGSELRNISRITGLDPAGPLFEFQDPRARLDQNDAKFVDVIHSNGETLIFGGLGAAQPLGHVDFYPNGGRVQHGCSNLFVGAVSDLVLPWAAASPEGRSLCNHRRAYKFFTDSVSPKCHFPAFPCNNYDSFLEGRCFPC…
LIP11	XLOC_012660	BMSK0006978.1	KWMTBOMO07150	305	11.3151	23.1652	-1.07722	0.249239	n	Lipase	inactive pancreatic lipase-related protein 1	Bombyx mori	XP_004929472.2	611	0	0.9966	MGRLFMMRMRRNVEEYVDFPLNQAERIFDVTGFRKDKPVVLYVHGFIEIAQQESIREVVNAYLEAKPETNVVLLDWSNMSHGSYLVNAARNTKKVGTAAAEQLNKLIDAGIPSEKVHLIGHSLGSHVAGYTGRELRTKYNKTVKRLTALDPAFPAFYPDGVMMEHVNAKDAEFVDVIHTDAGGYGAPVRTGTADFWPNGGKSTQPGCPRFAPIPLSDDNLCSHWRSWRFYAESVRNPEAFPASPAESFSKFKDNPTPELGLVYMGFNCDPSAKGSYYLTTNGKTPFGKGIDGLYPKRKKESTKKA
LIP12	XLOC_003942	BMSK0008861.1	KWMTBOMO09169	467	10.6132	9.08889	0.179882	0.919467	n	Lipase	pancreatic triacylglycerol lipase isoform X2	Bombyx mori	XP_037871673.1	980	0	1	MVFYGSVLLILMLTKVNGHNSYKRSWVTTDELENHISPDDLLEFLKIGENATTSATTNDVLSYAETEDTTNFPVPETVDCFGLGPLVRPVLSLFNMKPDTSENVNTHFYFSSRTQRNRVQVYPGNQFGLEWVDFDANRRTVLIIHGFMSHSNASWVNEMTRAFLDWADVNVIAVDWSGGGNTWKYWRAVANAKRVVSDVNGFMRQLMSTSGAKTKSFHFVGHSLGAHIAACVSFHIGGVARITGLDPAQPCFNSPNSTDRLDPSDADFVDVIHTNGRLLTKLGLGLPDPIGHADFYPNGGMKQPGCYNNSNSVWSSIFPSLQQAICSHGRAYLLFTESLINNNCSFRAYKWNLTYEGVNASIRATCDNIGSCSEMGIKAVGAIGYRRAKGPYFVLTTDK…
LIP13	XLOC_006187	BMSK0007262.1	KWMTBOMO07482	368	4.42475	1.36905	1.64751	0.0508936	n	Lipase	PREDICTED: pancreatic triacylglycerol lipase-like isoform X1	Amyelois transitella	XP_013185254.1	412	6e-140	0.5735	MAKMLQRMPDLLENVDTHQGTSLDDFIVAPLTESLSPSFISCIDPDLPTIAYTFGFRGRVKGPATTAVLSAYLATKKRNVLLLDWEEEAQSGLLGLPLSYALYAVPKAIQIGKQMGDALVRLSGAGINMTSIHLVGHSLGAHMMGYAGKQAREKGYTVARITGLDPARALFEGTLALYSGLDRTCARFVDTIHSDPGGYGTSSSIATVDIWPNYEGKKSTQPGCDEGEFEMFSREDDGKHLVRYHRYEDSDNAPKGTLNTTKHNTMHVLKNIFNRKRHLCSHDRSWRFYVEAIGLPTSFPAVSAPDYETWANGGADTNRTTYLGELTNTRAQGNFYLVTNPVSPYGKRQEGLQPIAQQARVKRSSVVT
LIP14	XLOC_004632	BMSK0010314.1	KWMTBOMO10584	351	5.84341	13.4633	-1.24716	0.175693	n	Lipase	pancreatic triacylglycerol lipase	Bombyx mori	XP_004926674.2	738	0	1	MQRPRHAVDVSRSSLRKMNYLIYCVLLRAVCVSANWAPFKALLYSDWIECNHNKTLNLGVSEVQVYFYDFQNNFNTSYPIDVAVEGITSTYNLDVTRKLIFYVPGYKSQIDKNNPELVRQTFKDVQNTYLIIIDHSSYTSDRGGRFESYERSVSFVYYIGKALGKVLADLHNKGYPSKNIHCIGHSLGAQMLGHVGTTYTELTNEKVWRATGIDPAGPCFSNSLIQEQIRSGVAEYVEVYHCNAGELGTTAVLADIDFFMNKKGKKQPPCHEGLIPAKGDSDAAKCSHKECVKYYMLSVHHPTWYLAWACDKYDDFKHGKCAAHEVTIAGYHNPGNATGVFYVSTEGYGID
LIP15	XLOC_000445	BMSK0012676.1	KWMTBOMO13068	559	3.30004	2.50777	0.351877	0.821795	n	Lipase	pancreatic triacylglycerol lipase-like isoform X1	Bombyx mandarina	XP_028040692.1	1165	0	0.9964	MRRLHLTDRHLRVMLWCILLGLQPAFGGILDPFNWARSDRIEVNIPWLPFENETRCYDELGCLNITRSWYHLIHRPFNVFPLPRVVINTRFILYTKKNPTDGQLLNVNVNKTIVKSNFDPQKPTKMIVHGFIDTPLSNWVSEMKDELVKAGDFNVVIVDWAGGSLPLYTQATANTRLVGLEIAHFINTLEKDHGLNPQDVHIIGHSLGAHTAGYAGERIQGLGRITGLDPAEPYFQGMPTHIRLDPTDAQLVDVIHTDGKSIFLLDFVFMAGYGMSQPVGHLDFYPNNGKEQPGCDLTEGPLVPLTLVKQGLEEASRVLVACNHVRAIKLFTESINGKCAYIGHQCPSYQHFLAGKCFHCGHGCAVMGFHADSTPGLVANRDNLTENEVYPSEEHETIG…
LIP16	XLOC_015271	BMSK0004222.1	KWMTBOMO04287	399	1.50697	1.13964	0.357237	0.892397	n	Abhydrolase_1	lipase 1-like	Bombyx mandarina	XP_028032713.1	822	0	0.995	MVKIGLRTFFMILSIGLHLTSAVSILEYLFNLDVNENEDSNFKDLVIKYGKECEEYQVVTEDGYILTLFRIPGDVNRPVLLVHGCFGSGDSFILRGKKSLAYALAEAGYDVWVCNYRGTKYSRKHVTVDPDRDDKFWDYSFEEIGYYDMPAFIDFILEKTGQAKLQTIGYSQGGTVFYVMGSIKPEYNEKIKVLISLAPIAHFYHIKNPVTRLFENESRLSNIINAMGKEEIFGPRSGERAMIDAICWSPLTGYKICSQFLFEFVGYDEDECEPKFYYKLKHYIPNSISKKNVQHLLQLRRGFNRFDYGPERNLEVYNATSPSKYDLDKVKMKIVLYVSKNDRLSTVEDGEELRNEFSNVVEFRIIERDEFNHLDFIWAKNMDKYIFPHIIRALEQYNF
pgFAR	XLOC_012608	BMSK0006862.1	KWMTBOMO07031	460	215.881	734.501	-1.81025	0.0222773	n	NAD_binding_4	fatty-acyl reductase	Bombyx mori	NP_001036967.1	956	0	1	MSHNGTLDEHYQTVREFYDGKSVFITGATGFLGKAYVEKLAYSCPGIVSIYILIRDKKGSNTEERMRKYLDQPIFSRIKYEHPEYFKKIIPISGDITAPKLGLCDEERNILINEVSIVIHSAASVKLNDHLKFTLNTNVGGTMKVLELVKEMKNLAMFVYVSTAYSNTSQRILEEKLYPQSLNLNEIQKFAEEHYILGKDNDEMIKFIGNHPNTYAYTKALAENLVAEEHGEIPTIIIRPSIITASAEEPVRGFVDSWSGATAMAAFALKGWNNIMYSTGEENIDLIPLDYVVNLTLVAIAKYKPTKEVTVYHVTTSDLNPISIRRIFIKLSEFASKNPTSNAAPFAATTLLTKQKPLIKLVTFLMQTTPAFLADLWMKTQRKEAKFVKQHNLVVRSRD…
FAR2(Bmo-swdb18)	XLOC_013494	BMSK0013753.1	KWMTBOMO14250	557	255.692	248.613	0.0032417	1	n	NAD_binding_4	putative fatty acyl-CoA reductase CG5065 isoform X1	Bombyx mori	XP_037875134.1	1115	0	1	MTIREGSETIYTRRLLNMVPRPVSPYAREPLIPQFYAGKSIFITGATGFMGKVLVERLLWTCPEIERIFLLMREKKEVSPEKRLAQLKQSQVFDVIREYCPGQLEKLYLIPGDTTAPNLGLSVESIGLLKEVSVVFHSAATLKFDEALNKAVDQNVRSVLSLMDICDGMPNIEALVHVSTAYSNAELSTVEERVYAAPVPLQQLLALADALPDQLAADLTPRLISPKPNTYTFTKALAENAVAERTNRKYPVAIFRPTIVISALRHPFPGWIENLNGPSGVLVAAGKGLLHFFCCKRSAKADMIPVDIAIDTLIAAAWETAVDKLDEIRVYNCSSGRNSTTWAQFEMAIKKLLIEHPLDKTYWYPSGAAVENEYVNTRRPRTVDGAASTYLLNILQLIT…
FAR3(Bmo-swdb1)	XLOC_012609	BMSK0006863.1	KWMTBOMO07032	460	17.8359	247.828	-3.83994	1.04089e-06	y	NAD_binding_4	putative fatty acyl-CoA reductase CG5065	Bombyx mori	XP_004929428.1	954	0	1	MIAHDSYKSIPDFYAGKTVFITGGTGFLGKVLVEKLVYSCPALNKVYVLIRETPKQNVLQKLKQLLDSPIFTRLKNERPEDLNKIVPIAGDLCKPNLGLEPSDEEKLIDEVSVVIHSGATVKFNDALEYAMKINYQGTEQVMRLCRKIKNIKVFVYISTTYAHTQLDIIEEVIYPPPARVAEVYETIKRHGNNEKNISKILNGQPNTYAFTKALAENLVAENHGDIPTVVIRPSIITAGITEPLEGWVDTWNGATGIMHLIGKGLCRVLPGNEQNILDLIPVDFVCNLALVAAAKCNSSKKVTILNSCSGSCNPITLKQFCSLYCNVAVKRKSNVFPFPYLILFNPHIWMLKVMSYFLMTMAGLADFVMRIFGKQTMFFRTQSKLYSIVKTLRCFIFKS…
FAR4(Bmo-swdb3)	XLOC_013728	BMSK0013583.1	KWMTBOMO14083	393	0.516907	1.32498	-1.39619	0.192877	n	NAD_binding_4	putative fatty acyl-CoA reductase CG5065	Bombyx mori	XP_004930761.1	646	0	0.9968	MDNHDYGFGSTEKRHARTNPRFNILVATQNKHSSFDGGQMWVKRVSVLLWTLRCTSAYSIIPRLISLLQRSDHIMTDSSTHNSRYIGEMPNTYTFTKQLAEHVVYEQKGVLPATIIRPSIVISSATEPVPGWIENYNGPVGLLVASGKGIMRSLYTNPDLMADYIPVDVAIQTIITAAWHRGTKKLKPTDDIPIYNCCSGSLFKITMNEVVEMGRSLAKDMPLDGMLWSVGGNLTTSKTWHYLKVLILHLLPAVFVDTLLRILGRKPMLVKVQRRIYIANLALQYYLIKQWTFVNSNLVALRSSLKETDRAVFYFDIEAFDHRKFFYDSLIGAKKYLLKENLDDLPKARAHSRRLDILDFVVKTAFYCYCANWVMKIEVVNSAINSVINCIFY
FAR5(Bmo-swdb5)	XLOC_013481	BMSK0013723.1	KWMTBOMO14223	285	47.0975	15.8594	1.52632	0.0663501	n	NAD_binding_4	putative fatty acyl-CoA reductase CG5065	Bombyx mori	XP_012545692.2	598	0	0.9965	MDCMRWMDDKLVAHMQPKLIEPQPNTYAYTKSLTEDLVSQYEGRFPITIARPSIVTAAYKEPIPGWVDNLNGPTGLLVGAGKGVIRTMHCDDSLQTDVVPVDIAVNACILLAYLTGIEKPQKIQICNITQSGLNPITWGEALDMGRVHVREYPFSVCLWYPGGSPKKTRIQHEIALFFTHLLPAYFVDLLLFLLGKKTFMIKVQKRINYGLEVLQYYTTKKWLFKNDNFLALRTKISAEDDRIFYTDIQEIHWNDYIREYIKGAREFCCDEDPSTLPQARRLQKQ
FAR6(Bmo-swdb6)	XLOC_013480	/	KWMTBOMO14220	441	26.7875	71.5529	-1.46111	0.0807013	n	NAD_binding_4	putative fatty acyl-CoA reductase CG5065	Bombyx mori	XP_004925992.1	924	0	1	MRGGVQGLLKKVCLVSGDASAPDLAISPEDRQSLVENVDIIIHAAATIRFDEELKKAVLLNVRGTKLMVELAKECKKLQLFIHISTSYCHLHEKLLEEKPYPPPADPHQVIQAVEWMDEETIAAMTPKILNKLPNSYAFTKALGEALAVEAMDHIPVMILRPSIVIPIWQEPIPGWTDNINGPTGLLIGAGKGVIRSMYCKSNSYADYLPVDVFINGIMIGVWNYIHYGDKKSSVINFTSSAEIKVTWSEMIDAGREIIMNRVPLNGVVWYPGGSMKHSRLYHNICVFFFHWIPAVFIDILLFCLGYKPVLMRVQRRINKGFEVFEYYTNNQWDFKSDIAQTVRQRLNTRERRDYKVDAGGLDISKYFEDCIRAARIYILKEYDDTLPAARRHMKVMWF…
FAR7(Bmo-swdb7)	XLOC_008044	BMSK0005455.1	KWMTBOMO05607	554	4.72218	10.6777	-1.21985	0.194982	n	NAD_binding_4	putative fatty acyl-CoA reductase CG5065	Bombyx mori	XP_012549538.1	1052	0	1	MTSQINEWYKGRKVLITGSSGLMGKVLIEKLLYSVPDIGCVYALVRSKRGKSPESRIEDMWKLPLFTRIREEKPHVMKKLVAVPGDIICDKLGIEKTKLEQIYNEVSVVFHFAASLRLEAPLKEGLEMNTKGTMRVLELSKNIKNLVAFVHLSTAFCYPDYERLAEKVHDPPTDPENVLQAASWLTEQQLNILAPSIYKKHPNSYTYSKRLAEALVKESYPQLPAVVVRPSIVTPAYKEPIAGWVDNLNGPIGLMVGAGKGVIRSMHCYGHYHAEVIPIDIAINAIIVISYKIGNQSERPPEIPTFNLTTGDDRNTTWKEVLDIGKATVRKYPFEGPLWYPNGNIRHNKFIHDLCVFFYHLVPAYFIDFLMFLFMQKRFMVRIQNRISVGLEVLQYFTT…
FAR8(Bmo-swdb8)	XLOC_000607	BMSK0000273.1	KWMTBOMO05607	469	10.3436	7.20232	0.47824	0.723576	n	NAD_binding_4	putative fatty acyl-CoA reductase CG5065	Bombyx mandarina	XP_028032196.1	862	0	1	RLQAVRAQVCLQSPRNLYTQRAKQNQNRMSSATSVRDFYAGRNILVTGGTGFMGKVLVEKLLYSVPEIGNVYILMRPKKAKTVAQRLEDLQRLPLFDRLKNERPNALNKIKAIQGDVLFEDFGLSNLEIENLSKEVTVVFHFAATLRLEAPLKDNVNMNTSGTLRTIKVAKKLKNLQIFVHLSTAFCYPDYEVLGEKLYAPPAKPEHVMRLIEWLDDRQLTLLTPSLLGPHPNCYTFSKRLAENVVEQAYKDLPIVIARPSIVCPSYSEPMPGWVDNLNGPVGVMIGAGKGVIRTMLCDGTLSAQVIPVDIAINAIIAIGMIEGTKKEKSLTIPVYNVNIGHQKPMTWGDVLTVAKDYGRKYPLSWPLWYPNGDITTNYTLHEIRRIFYHLVPAYCIDF…
FAR9(Bmo-swdb9)	XLOC_013736	BMSK0013603.1	KWMTBOMO14100	336	2.98998	5.2803	-0.863444	0.432664	n	NAD_binding_4	fatty acyl-CoA reductase wat	Bombyx mori	XP_037875304.1	650	0	0.972	MAPVAIEENYIKTNELSTKISRIMEDYKESNYCGDCEHNIYNVNEDTNQDVNMSEVQRFYSGKNVLITGGTGFLGKVLIEKLLRSCPGVENLYLLVRQKKGKDIYTRIEEIFEDPVFDRLKTQVPKFRHKIVVVPADCEAAGLGLTLSDRHMLTEKVNIIFHSAATVKFDEHLRAALTTNVRAPLHLLRLARDMRKLDVLMHISTAYSNSHLPKIEEKFYACEPTCQQLETTISKLSDEQINAMLPKILGPWPNTYTFTKALAEKEIRVNANGVPVGIFRPAIVTSTCKEPLKSWVDNMYGPTGVAVGSGQVIRYVSVGGPSIHRSSITSVQSKTG
FAR10(Bmo-swdb10)	XLOC_013478	BMSK0013715.1	KWMTBOMO14216	532	7.9564	2.76783	1.47903	0.0835245	n	NAD_binding_4	fatty acyl-CoA reductase wat	Bombyx mori	XP_004926017.1	1099	0	1	MVADIQKYSPKMKPVGEVTGFDAMDKLEALGESQIGKMFAGTTVLLTGGTGFLGKLMVDKLLRCCPDLKKLFLLARPKKNKDIAKRLQEQFDDVLYDKLRKERPNFIEKICIVEGDVGAINLGLSQEDRTKIANEVEFIFHGAATVRFDEALKTAVEINVRGTREMCILARSCGKLKALVHISTAYSNCTVMEIEERFYESSLPGDKLIDLVETMDEKVINSITPGLLGDFPNTYAYTKSVAEDVVQKYSKGLPVALFRPSIVIGTAKEPVAGWIDNVYGPTGVVVGAAVGLLHALICKPNAVADLVPGDMVVNACIATAWKTAKDYPGNHEDAPPPDLTPPVYNFVSSTQKPLTWSKFMKYNEIYGLEVPTVQAIYYYVFMLTSSRFAYTLYCFFLHW…
FAR11(Bmo-swdb11)	XLOC_013630	BMSK0013638.1	KWMTBOMO14135	465	132.223	89.2422	0.523417	0.673356	n	NAD_binding_4	putative fatty acyl-CoA reductase CG8306	Bombyx mori	XP_004930778.1	960	0	0.9978	MTEESLVRAFYSGKNFFITGGTGFVGLCLIEKILRCIPDVGKVYLLMRPKKGKEISQRLEEFPKNLVFEKLLETNTTDIFKKLVPISGDVGEANLGLSPQDRQLLIENVNVVIHSAATLDFQENLRPTVRINLLGTRQVMGLCKEIKNLKVMIHVSSAYVNSYLTEVHEKVYPEPEEVEKVISLVGTLSDEALDEIEPKILKDHPNTYTFTKHLAEHEVAKCAELFPCTIVRPTMIVASWKEPVPGWTCSKVGPQGFLMGASKGVVRRLPLAKENIADYIPVDVVVNQLLVAGWHAASARSGLTVYHCSSSTQKPFKWSMIESSINGMLHKYPLKSAVWYPHLKFVPSLWLFRLSAIFVHFFPALLLDMMLRVTGGRPILIRLHKNVWNSLNRLEKFIF…
FAR12(Bmo-swdb12)	XLOC_013627	BMSK0013631.1	KWMTBOMO14130	524	19.228	24.5286	-0.394977	0.776195	n	NAD_binding_4	putative fatty acyl-CoA reductase CG5065	Bombyx mori	XP_004930776.1	1085	0	1	MASCVGANYSSGSDYTPVAEFYAEKSVFVTGGTGFMGKVLVEKLLRSCPKIKKIYLLMRPKRGQDVASRLTELTQSPLFETLRKERPQELNKIVPIVGDITEPELGISQTDQMLLCQMVSVVFHSAATVKFDEKLKLSVTINMLGTQQLVQLCHRMLGLVALVHVSTAYCNCERERVEETVYAPPADPGHVVALVQTLPDELVDRITPHLVVHRPNTYTFTKALAEDMLIKESGNLPVAIVRPSIVLSSVREPVKGWVDNWNGPNGIVAAVGKGIFRTMLGSGDKVADLVPVDTVINLMIVCAWRTHLRRDQGVVVYNCCTGQQNPITWKRFVKSSFKYMRKHPFTEVVWYPGGDITSNRLKHNVLTLMQHRAPAVLMDLVSRTTGNKPMMVRVQNKLE…
FAR13(Bmo-swdb13)	XLOC_013502	/	KWMTBOMO14192	475	15.9039	13.6177	0.180129	0.91852	n	NAD_binding_4	fatty acyl-CoA reductase wat isoform X2	Bombyx mori	XP_004925977.1	979	0	0.9979	MILIEKLLRSCSDVDTVYVLVRNKRGKDPRDRVHDILDDFLFQRAHNEKPKSVHKVVPIYGDMTLPGLGISDEDRKTLVSKVTIIINAAATVKFDEKLSIATAINVKGTKEVLKLAKECRNLKAVTHVSTAFSNTQVKHIEEKFYDSPMSVETLEAVSELDDELINSILPTLLGKRPNTYCFTKAVAEEAVRRYGEGLPICILRPSIVVSTYEEPVRGWTDSVYGPTGLVVGIGTGVLRTMYMDLEKVADMVPVDYTVNAILVSAWHTAKNFKENQTSHIPIYNYVSGAQNPIKWGEFIDLNRKYGIDKPTTKAVWYYGLNPTNNYYMFLFYNFFLHYLPALFVDIYFVLAGKKATMVKIYKKVMKLTNILFYFSTQDWQFSDNGVRDMWGSLPDDDKV…
FAR14(Bmo-swdb14)	XLOC_013471	BMSK0013704.1	KWMTBOMO14197	542	1.3571	29.1256	-4.46219	8.87153e-08	y	NAD_binding_4	fatty acyl-CoA reductase wat isoform X1	Bombyx mori	XP_021203529.1	1126	0	1	MDSALALEIEQVSRQKALEEEALRGESAVRQFYAGTTALITGGTGFIGKQLIEKLLRSCDVKRIYILARSKKGLSMEERLQLQFKDPVYDNLRSQQPDFAQKVIPVEGDISELGVGLNDEDRMKLEQEVNVIFHVAATTRFVEPLKKATFINVRGTREILELAKCCKNLRCFVHVSTAFFNATKSKINHTIEEKFYESPVPPEVMIQLAETVEECRLNAITADLIRDWPNTYCFTKAIAEDVVRTMGKDLPVAIVRPPIVICTLNEPTPGWVDISSVFGPSGILLGIGLGVTHVVLIGDITIALAPVDYVNNTVLATAWETDKRFKNNEKDSKIYNISNSRCTLEKNLVGDLLQNPNTQQYATPKAVWYCYGFETGSDVVFWLSTWLLHYIPAYVADFV…
FAR15(Bmo-swdb15)	XLOC_017044	BMSK0013700.1	KWMTBOMO14205	511	1.56099	0.607334	1.31149	0.259827	n	NAD_binding_4	fatty acyl-CoA reductase wat isoform X2	Bombyx mori	XP_012552209.2	1030	0	0.9473	MQKINSSRMDIALALEIEQVSRQKALEEEALRGESAVRQFYAGTTALITGGTGFIGKQLIEKLLRSCDVKRIYILMRSKKGKSMPERLQSQFNEPVYDNLRSQQPDFARKVIPVEGDISELGVGLNDEDRMKLAQEVNVIFHVAATTRFEEPLKKATFINVRGTREILELAKCCKDLRSFVHVSTAFSNATKSRINHNLEEKIYESPVPPEVMINLAKTVEECRLNAITADLIRDWPNTYCFTKAIAEDVVRTMGKDLPVVIVLLTLMLGVMHVVLTSDISIPIVPVDYVNNAVIATASDTNVRYNKNEKEIKVYNISCSGSKIETSCMSDFLKNPNTLEYATPKAVWYCYGFGTGSDVVFWLSTWLLHYIPAYVADFVFNVTSMKRPEGIKSFVKLYE…
FAR16(Bmo-swdb17)	XLOC_013473	BMSK0013703.1	KWMTBOMO14201	430	0.0608077	2.85572	-5.43957	3.39252e-05	y	NAD_binding_4	fatty acyl-CoA reductase wat-like	Bombyx mandarina	XP_028039316.1	735	0	0.9107	MDSALALEIEQVSRQKALEEEALRGESAVRQFYAGTTALITGGTGFIGKQLIEKLLRMDSALALEIEQVSRQKALEEEALRGESAVRQFYAGTTALITGGTGFIGKQLIEKLLRSCDVKRIYILIRSKKGLSMEERLQLQFKDPVYDNLRSQQPDFARKVIPVEGDISELGVGLNDEDRMKLAQEANVIFHVAATTRFEEPLKKATFINVRGTREIMELAKCCKNLRSFVHVSTAFFNATKSRINHTIEEKFYESPVPPEVMIQLAETVEECRLNAITADLIRDWPNTYCFTKAIAEDVVRTMGKALPVAIVRPPVGKYSRALLSEIAKVETYKYVVTGHMFACTLNEPTPGWLDMSSVIGPSGILLTAGLGVTHVVLIGDITIALAPVDYVNNTVLAT…
FAR17(Bmo-swdb20)	XLOC_013514	BMSK0013721.1	KWMTBOMO14222	534	4.54852	4.55145	-0.0446532	0.993038	n	NAD_binding_4	putative fatty acyl-CoA reductase CG5065	Bombyx mori	XP_004925993.2	1113	0	0.9981	MDDITLLTTTDKMEAFQKQMEFLNGNDPNMVNRNQECLPNYQLLSSCPAEAVADFYDGSVILVTGGTGFVGKALLEKLLRSCPGIETVYILMRPKRGLTVEQRYKELLKNQVFDHIRTRWPERLSKLHPITGDVSVQNLGVSVDQRELLRRVTTVFHSAATVRFTEPLHVATTLNVQGTASLLKLAEDMPKLKALVHVSTAYSNAPRSYIEERVYPPPHDPDNIVRCTRMLPPETVEVIADSLQGDHPNPYTLTKALAESIVYSHTELPVCIVRPSIVTAASQEPYPGWIDNIYGVTGIIMEISRGTYRSGYCRERYVVDLVPVDMVVNSCILAAWRQGVKQPGRCPVYNVTSGSINPIQWGEFTRLCVKWAKKNPTKYVMWYPNFSFTESRLINTFWE…
FAR18(Bmo-swdb21)	XLOC_012502	BMSK0006867.1	KWMTBOMO07034	275	0.824731	1.71345	-1.09363	0.371422	n	NAD_binding_4	putative fatty acyl-CoA reductase CG5065 isoform X1	Bombyx mor	XP_037870479.1	557	0	0.9963	MLNIIQVLVEKLLYDTDVEKLYLMIREKDGETIDRRMAALLNNSIFERLKVLKPSAVNKIVPIYGDVTQTDLAMKTQDIKTLTSEVSVVLHVAASVMFKEPMSVTLNYNYEGTKRVLKLLRQMQKIESFVHVSSVYAQALDGGKIVKETLYPPPANHKELETFISKYDNDKEETKKFFQQRCNTYAYGKALTENFVAENHGTIPTCIVRPSMITSKADEPLPGWLDNWYGPARLLYNVSRGWDRSCFIRREFLVDMIPVDYVANLCIVAGARNDR
AO1	XLOC_016995	BMSK0010300.1	KWMTBOMO10562	285	891.259	2.23147	8.5912	1.10496e-19	y	adh_short	15-hydroxyprostaglandin dehydrogenase [NAD(+)]	Bombyx mor	XP_004927261.1	589	0	1	MAVELTFLFCLVILSVRANSISDKDLKGKNVIVTGAARGIGYAIADNFLANGVNLIIILDKNVTNGVRAAETLKCKYGRGKTIFIPCDVTKDLQLWDGIIKKHGPIHVLVNNAGILDEDQPREMILTNSVAPIEWSLKFREYARNDKGGPGGTIINTASRSGYRITPFMVSYVSSKHASLAFSKSLGHPYNFKRTGIRIVALCPELTYTAMTAKQTVWDDQLEDYKKVVKDAVWQKPDVVGKAAVHIFKNAESGTAWRIAGGHLSVAPVYLYMTDEEIEKAIKQN
AO2	XLOC_019829	BMSK0010298.1	KWMTBOMO10560	283	925.774	93.6594	3.26127	2.56512e-05	y	adh_short	15-hydroxyprostaglandin dehydrogenase [NAD(+)]	Bombyx mori	XP_004933848.1	585	0	1	MAVELTFLFCLVILSVRANSISDKDLKGKNVIVTGAARGIGYAIADNFLANGVNQIIILDRNVTNGVRAAETLKCKYGRDKVIFILCDVTKDRHLWGDIVDEHGPIHVLVNNAGILEEDQPREMILTNSVAPIEWSLKFREYARNDKGGPGGTIVNIASISGYTIFPFMVSYVSSKHASLAFSKSLGHPYNFKKTGIRIVALCPGLTYTAMTAKQMAWDDQLEDFKKVTKDDVWQEPDAVGKAAVHIFKNAESGTAWKITGGQLSVAPEYLYMTDEEIENALN
AO3	XLOC_007176	BMSK0001616.1	KWMTBOMO01607	288	1036.26	124.927	3.00838	0.000102727	y	adh_short	carbonyl reductase [NADPH] 3	Bombyx mori	XP_004929128.1	595	0	1	MSTRVAVVTGANKGIGFAIVKALCQKFDGVVYLTSRDETRGQQSLSELKQLGLSPEFHQLDVADKDSVKRFADHIEKKHGGIDILINNAGVANGIQIGRPYEENKAIVDINYFSILTIKEYLFPLLRDKARVLNISSDCGHLSNVKNKYWLERLSKKDLTVEIINEFVNWYLESEKNGSFNPEDMVEGGILAAYRVAKVALSAITMVHQKELEARNIVVNSMHPGLVRTDMTTGRGFYSADDAAKTPVYLVLEAPDTLKGAYVWYDGQVIDWYDYNGDYAFKSSTLLD
AO4	XLOC_010725	BMSK0001291.1	KWMTBOMO01235	260	86.1418	2.68678	4.95595	2.33666e-09	y	adh_short_C2/adh_short	17-beta-hydroxysteroid dehydrogenase 14-like	Trichoplusia ni	XP_026725151.1	329	1e-110	0.6299	MSFKEKVVVVTGSSSGIGASIAIQFAAEGAKVVIVGRNEVKLKTVFEQCEKHGNQTLSVTADMNKDEDIKRIVDETIKRFGKIDVLVNNAGIGASASILAENALEIFDKVISTNLRSAVCITNLAAPHLVKTKGNIINISSIASLGVLSPNNFIYGASKAGLDHFTRCIALELAGKGVRVNSVNPGPVKTDIISNMGVSESYQEKIWNIMKKGTALDRIAEPEEIADIVLFLASDKARSITGSIYVSDNGALLKGLMPAE
AO5	XLOC_014938	BMSK0011969.1	KWMTBOMO12359	312	22.706	3.21846	2.77351	0.000470743	y	adh_short	retinol dehydrogenase 13-like	Bombyx mori	XP_037874550.1	613	0	1	LRVSHKRFFLVFSMFSSVKCESKARMDGKTVIITGGSAGVGFEAAKDLADKGARVIIASRNETKLRKAREEIIKATGNTNVAYKQLDLSSLKSVRNFANQINTEGRVDVLINNAGAIALPDAVTTDSLNLTMQINFYGAFLLTFLLLPRLKASSPSRIINGSAAAMYLGEIDFDHWNDVGRYSIVTSLANSKLAMVLFNAELSRRLEGSGVTANTYDPFVVKDTDILTNLPGFIKEISRFFVNIIGQEKEDAGRQISYLASAPEMVNISNQHYKFCEKFLRHWSVSDTGLTRRVWEESKRLVKISAEEDWES
AO6	XLOC_003369	BMSK0005703.1	KWMTBOMO05872	270	5.89924	195.632	-5.0925	9.40909e-10	y	adh_short	15-hydroxyprostaglandin dehydrogenase [NAD(+)]-like	Bombyx mandarina	XP_028030418.1	543	0	0.9926	MYDLKDKVVIITGGANGIGESFVQNLLKEDIKFIAILDTDVEAGEMLQDKMMTEYGNSKVKFIQCDVTVDEELFGAFDDVVKEIGYIDLVINNAGIANESDPKAIRKEVEVNYIALVNGTLKSLELMRKDKGGNGGTIVNISSIGCMCQHAPALFVYMGTKSAVLQFSNCIGREEYYSKTGVRILTVCFGITKTGIYNNLKSFDENINKDMQQIIDLYPMQSKESAAKGAIEAIKKGESGSTWLVAKDSPAVDVTSNVNKAYKILSEPLV
AO7	XLOC_002201	BMSK0011093.1	KWMTBOMO11446	722	422.642	340.407	0.268429	0.862407	n	adh_short	peroxisomal multifunctional enzyme type 2	Bombyx mandarina	XP_004933409.1	1478	0	1	MDQLRFDGRVAVVTGAGGGLGKAYALLLASRGAKVVVNDLGSARDGAGKSNAADAVVKEIKDKGGVAVADYNSVVEGEKLIKTAIDNFGRIDILINNAGILRDKSFTKMTEQDWDLIQAVHLKGAFKTTHAAWETFRKQKYGRIVMTSSNAGLFGNFGQANYSAAKLGLVGLANTLAIEGAKYNIKVNTIVPTAASRLTEDILPPEMYEAMKPELIAPVVAYMVHESFNDTGAIIDSTLGFATKAQLFRSNGAPLKKRPSDPVTIESVKENWSKVVDMRGAKHLEKIADVTLELVDKLQEFEERSKLDGDKDSYWTTYDYNAKDLVIYALGVGASVENPTDLKFLYESHENFSPLPSFFILAGMCMEAPIVANAMPPGKFADFTNVLHGEQYIEFVGDF…
AO8	XLOC_016991	BMSK0010299.1	KWMTBOMO10561	283	0.922821	2.96949	-1.71802	0.148546	n	adh_short	15-hydroxyprostaglandin dehydrogenase [NAD(+)]	Bombyx mori	XP_004933848.1	585	0	1	MAVELTFLFCLVILSVRANSISDKDLKGKNVIVTGAARGIGYAIADNFLANGVNQIIILDKNVTNGIRAAETLKCKYGRDKVIFIPCDVTKDLHLWDDIVDEHGPIHVLVNNAGILEEDQPREMILTNSVAPIEWSLKFREYARNDKGGPGGTIVNIASDSGYSITPFMVSYISSKHASLAFSKSLGHPYNFKRTGIRIVALCPELTYTAMTTKQMVWDDQLEDFKKVTKDDVSQKPDAVGKAAVHIFKNAESGTAWKIAGGQLSVAPEYLYKTDEEIENSLN
AO9	XLOC_001521	BMSK0013045.1	KWMTBOMO13526	254	35.6636	53.3621	-0.624936	0.59873	n	adh_short_C2/adh_short	short-chain dehydrogenease/reductase	Bombyx mori	XP_028040375.1	519	0	1	MNFAGKVVIVTGASSGIGAATAVFLSKLGAQLSLTGRNVENLQKVSKDCDKFASTLSITADLTKESDIEKIIKKTIDHYGKLDVLVNNAGIIETGTIENTSLAQYDRLMNTNVRSIYYLTMLAVPHLLESKGNVVNVSSVNGIRSFPGVLAYNISKASVDQFTRCVALELAPKGVRVNCVNPGVILTELQRRGGLSEEQYAAFLERTKETHALGRPGKPDEVAATIAFLASDLASNITGASVPVDGGRHAMCPR
AO10	XLOC_014699	BMSK0005702.1	KWMTBOMO05872	270	0.483545	4.37354	-3.19078	0.0022704	n	adh_short	15-hydroxyprostaglandin dehydrogenase [NAD(+)]	Bombyx mori	XP_004921651.2	547	0	0.9963	MSEVNDKIVSVTGGANGIGAFSVEVFIENQAKHVAILDIDTISGFKLEKHLNTTYGDGKVKFYKCDVSIDDQLFGAFNKVLDSHGYIDVVVNNAAVSLENSLEGIRRLVDINVTALVMSTLKAIEIMRVDKTGKGGTIINISSIAALKQFCPSVFVYCGTKSAVLQFSNCIGKQEYFSKTGVRVITVCYGPTDTDLVPLMINIDDSINPEIRSNIDAQKLQTAESAARGLLEAYKNGASGSTWLVFDSKVTEITSNIDRAYDIMSENFTK
AO11	XLOC_003371	BMSK0005701.1	KWMTBOMO05871	270	1.83747	3.95301	-1.14407	0.323672	n	adh_short	15-hydroxyprostaglandin dehydrogenase [NAD(+)]	Bombyx mori	XP_004921652.1	553	0	1	MYDFKEKVVLVTGGAAGIGAGVVEAVLKEGAKHIAALDVDSVNGKILEDELNDNYKGNKVKFYKCDVTSNDLETVYDNVIKEHKYIDVVVNCAGIMNDRPNVYLKEIAVNVTALITSSFKAYNLMRKDHGGKGGTIINISSIVGLFQASLLPVYAATKSAVLQFSTCLGMEPHYSHSGVRVLTLCFGCTDTTLFSSNKTGAFDKETEMLLEDSIGTLPMQKPDSAVKGLLDAYRDGKSGSTWLITADKPAEDITENITKGFEIMSRGVFC
AO12	XLOC_006171	BMSK0007259.1	KWMTBOMO07477	319	32.3422	48.1501	-0.617828	0.595717	n	adh_short	retinol dehydrogenase 11-like	Bombyx mori	XP_037870450.1	652	0	1	MLMSVIIVLVLIFAFRTYLRMTKQMCDQNVSMVGRVVIVTGANSGIGFQTAKDLARRGARVILGCRSVDRGTKARDEIISVTNNKNVVFKQIDLSSLRSVREFAKDIIETENELHVLINNAGMFSSEKSYTEDGIDTVMQVNYFGPFLLTRLLLPLLKKSQPSRIVNVSSIFNLFGTINFKDDNHKSFYNGILTYCNSKLCNLIFTIELSERLRDTGVVVNAVHPGIILTNITNGCSNLLYRVGFAVLCWFNNLTDEDGAQTPLHLATSDIGGNATGKFFINCSESSLVSPKTRNEVLRKKLWEHSNKLIRFDESSVQL
AO13	XLOC_006891	BMSK0003032.1	KWMTBOMO03097	309	12.2783	12.7212	-0.0948545	0.967008	n	adh_short	short-chain dehydrogenase/reductase family 16C member 6 isoform X1	Bombyx mori	XP_012543911.1	640	0	1	MASELRTEKGSSNGLTDKAPWTDEQGIVMKVYQAVMLTLEIVTLYIKMVLTWFHAMYLLVVPPEPKSVNGEIILITGTGHGMGRETAMRFAKLGGVIVCVDINQKTNQETVDLIKEQKGKAYRFECDVTDSEAVKALAEKIRREVGDVTMLVNNAGIMPCKPLLQHGEGEIRAAFNVNVMAHLWLIQAFLPSMMERNHGHIVAMSSMAGVLGLRNLVPYCATKFAVRGLMEALHEELREDTRDFSGIKFTVICPYIVDTGLCKNPKIKFPSMMKILTPEEASDCIVDAVRRNYYEISIPTSLLYVNTVI
AO14	XLOC_008383	BMSK0010211.1	KWMTBOMO10464	335	63.8708	57.5257	0.107192	0.95902	n	ADH_N_2	NADP-dependent oxidoreductase	Bombyx mori	NP_001091765.1	685	0	1	MTSARKYVVKNHFKGVPKQEDYELVEFVIPPLIDGEVLVKAEWISVDPYLRAYNSYQAVPYDQFSYQVGVVVQSRDSNYPVGTRVVAHKGWCDHYVFTPSTQPNTPKDRIYKLPDLQGLSPSLGVGAVGMPGATAYFGFLEICKPKAGETVVVTGAAGAVGSLVGQIAKIKGCRVIGFAGTDDKVKWLEEELGFDKAFNYKTVDVPAALKEAAPNGIDCYFDNVGGEISSQIISKMNVYGRVSVCGSISAYNEDLTKLPKATILQPSLVFNQIKVEGFLVWRWNDQSKAFAEIIPWIQSGKLKVKEHVTEGFDKLFDAFIGMLAGENYGKAVVKV
AO15	XLOC_008402	BMSK0010245.1	KWMTBOMO10496	331	35.381	119.847	-1.80371	0.0237075	n	adh_short/adh_short_C2	hydroxysteroid dehydrogenase isoform X1 [Bombyx mori]	Bombyx mori	XP_012551203.1	638	0	1	MSLVANTGKLAGRTLFITGASRGIGKAIALKAAKDGANVVIAAKTAEPHPKLPGTIYTAAEEIEALGGKALPCIVDVRDEKQVQKAVDEAVKKFNGIDILVNNASAISLTGTAQTDMKRYDLMHNINTRGTFLASKICLPVLKNSNHAHILNLSPPLNMNPYWFSIHVAYTMAKYGMSMCVLGMSEEFKPFNIGVNALWPKTAIATAAIEMLTGDTSTSRKPEIVSDAAYLMLCKDPKTYTGNFAIDEDVVKEAGIKDLLPYACDPKNADKLLLDGFLDDPSAMSQHRATVSSASRRGYHTSAVNYKEKVTYRICYRTSFWMFPGNPLSRP
AO16	XLOC_009186	/	KWMTBOMO08729	333	53.2913	42.8447	0.271022	0.861121	n	adh_short	retinol dehydrogenase 11 [Bombyx mori]	Bombyx mori	XP_004928634.1	691	0	1	MVSAPVIYAAVPISVVVAIGLIRKLRSRNWGKCTSNTCLRGKTFLITGANSGIGLETAKALVKRKARVIFACRDIAKAKEVIAAIREEQPNGGEMIPMQLDLSSFESIENFVDIIKAGFHKIDVLINNAGVVVPLNQDEKTKEGFEIHFGVNHLGHFYLTNLLLDHLKRATPSRIVIVSSTLHEKGKIDFDDLNLRSEIELAKKGKSGRHNPGYCNSKLMNAYFMRSLAAKLRNSGVDVNACCPGFCYTNLFRYSVKWYHYIMMAPIFLLFMRSAKQGSETVLFCATDHSLEGKSGRFYRDCVEYDTKYPFDRAVENKLWEVSEDLIKARKPL
AO17	XLOC_009192	BMSK0008467.1	KWMTBOMO08716	255	12.6244	4.80553	1.3489	0.128771	n	adh_short_C2/adh_short	estradiol 17-beta-dehydrogenase 8 isoform X2	Bombyx mori	XP_004928638.1	515	0	1	MVSGLVVGRLALVTGAGSGIGRAACQVLSKEGATVIAADRKYEAAVQTIKTHTALAPGTNGGEEHSAVELDVSNSKAVQDLVQDTLKQYKKPPCIIVNSAGITRDNWMLKLSEEDYDSVLNVNLKGTFLVMQAFAKAMAESSVTGSIINISSIVGKYGNMGQTNYASSKAGVVAMTQSAAKELGKFNIRVNAILPGFIDTPIIKTVPDKVKEQIVKLVPLGRLGNPAEVAEVIAFLSSDKSSFITGAAIDVSGGY
AO18	XLOC_009667	BMSK0004880.1	KWMTBOMO04992	295	8.29682	16.018	-0.992361	0.312561	n	adh_short_C2/adh_short	short-chain dehydrogenease/reductase-like	Bombyx mori	NP_001040155.1	525	0	0.9884	VVVSRLIFSRLRPSGSLEVINLSRNFTKLWKLLCTEMFANKVVIITGASSGIGAETAYEFAKLNAKLVLTGRKKENLDNVASDCESQSPSKIKPLVVVADMNNESDVENIIKKTVDNYHQLDVLVNNAGVLESGTIETTSLAQYDRIMNTNVRGPYYLTMLAIPHLIKTKGNIVNVSSVTGLRSFPNVLAYCISKSAIDQFTRCVALEVALKGVRVNAVNPGVITTGLHKKGEGSMNEELYEAFLAKCAETHALGRPGDAKEVSSVIVFLASDAASNITGATLPVDGGRHAMCPR
AO19	XLOC_010683	BMSK0001392.1	KWMTBOMO01373	181	1.3287	1.30628	0.0190933	1	n	adh_short	short-chain dehydrogenase/reductase family 16C member 6	Bombyx mori	XP_004931747.1	238	4e-75	1	MSSVFDIAKDTILFLLLSCYYILESLFWTLVPYAIRPMKSLKGDVVLVTGGGGGVGRQLAIKLARLGAKVVVWDINKEGLQKTCSSVIEEGYDIISYVVDLANRAAVYETAEKVKREVRTYSQTAVRFAYYDKWRGPVGVVHRFDDAGGQHRVELGIDALAQRIRQRSRAAVDRHRIRPHD
AO20	XLOC_014165	BMSK0006325.1	KWMTBOMO06477	252	4.56251	3.09451	0.515913	0.698681	n	adh_short	15-hydroxyprostaglandin dehydrogenase [NAD(+)]	Bombyx mori	XP_004931596.1	520	0	1	MDLKGKVALITGAASGIGLAYSEELLKQGAKVSLCDIDSERGEQVTEKLASKYGRKNVLFCRLDVTDYPQFEEAFVMTVEEFNRIDIVINNAGFMNDRLWELEVDVNLNGVIRGTLLAYRFMGKDRGGQGGVIVNTASTAFARPQVSTPIYTATNYAIVGLTRAYGDQYHVNMTGVRCLVVCPGLTDSGLVKDLDKQLMSSKYETAWLGDITDSKMQSSDHVGRALVDVLAKGQSGSVWIVENAQPAREWRG
AO21	XLOC_014439	/	KWMTBOMO06377	379	68.0597	109.193	-0.725704	0.505962	n	ADH_zinc_N	alcohol dehydrogenase isoform X1	Bombyx mori	XP_037869570.1	762	0	0.9894	MSTVGKVIKCLAAVAWEAGKPLSIEEIEVDPPKAGEVRVKITATGVCHTDAYTLSGKDPEGVFPVVLGHEGGGIVESVGEGVTSVKPGDHVVPLYVPQCNTCKFCLNPKTNLCQKVRSTQGQGVMPDGTRRFRCKGQELYHFMGCSTFSQYTVVLEISLCKVAEAAPLXXXXKVCLLGCGVPTGYGAALNTAKVEPGSNCAIFGLGAVGLAVALGCKAAGANRIIGVDINPDKFEVAKKFGVNEFVNPKDYDKPIQQVLVDLTDGGLEYTFECIGNVGTMRAALEACHKGWGVSVIIGVAAAGEEISTRPFQLVTGRTWKGTAFGGYKSRESVPKLVDEYLEKKLPLDEFVTHNVPLKEINEAFHLMHAGKSIRAVVDM
AO22	XLOC_014928	BMSK0011988.1	KWMTBOMO12374	358	61.1819	12.4478	2.25321	0.00396419	n	ADH_N	sorbitol dehydrogenase-2b	Bombyx mori	NP_001188510.1	736	0	1	MATDNITALLYKTNDLRLVQTPIPEISDNEVLLRMDCVGICGSDIQYWQKGQCGHFVLQKPMIMGHEASGVVAKIGSKVKNLTVGDRVAIEPGVPCRYCEFCKTGRYHLCPDMIFCATPPVHGNLVRYYKHAADFCFKLPDHVTMEEGALLEPLAVGIHACKRGGVSAGHVVLVLGAGPIGLLTMLTAKAFGAHKVLIIDILQSRLDFAKSLGADYTLLIGKDSNEAELVRKIHALLEGHPDVSFDVSGAQTTIRLALLATKSGGVAVLVGMGAPEQTVPLAGALSREVDIRGIFRYVNDYPTALAMVASGKINVKPLVTHHFSIEESLEAYEVARQGAGIKVMIHVQPRDTNNPQKF
AO23	XLOC_015609	BMSK0009394.1	KWMTBOMO09705	324	18.1476	10.1799	0.790005	0.464196	n	adh_short	very-long-chain 3-oxoacyl-CoA reductase isoform X2	Bombyx mori	XP_004928860.2	632	0	0.963	MALSNLEKLGILFVAFFIFYCLKFLWHFLYTYAIGPAVHCVDFKSKGKWALVTGCTDGIGKEYAKEMLKKGNKTEKLLAARGCDIVLVSRSLDKLKATAEEIEKEYKVATKIIQADFSEDDKIYENIEKEIAGLEIGTLVNNVGVSYTYPEYFLDLPDWDKLIPTLIKANVVAVTKMTRIVLPEMVKREKGVVINIGSASSIIPSPLLTVYAATKAYVDKFSEGLDMEYSKKGIVVQCILPGFVCSNMSGIRRSSLFAPTAKVFVQSAIKLVGTTTRNTGYLPHAAFVNIVNSIYETANSFGTWLVVRSMENSRRKLLKKYKRQ
AO24	XLOC_015899	/	KWMTBOMO09821	244	2.677	13.4515	-2.36775	0.00616661	n	adh_short	farnesol dehydrogenase isoform X3	Bombyx mori	XP_012546426.1	484	3e-172	1	MHVTRGRNVVTGAASGIGAAVAQALDRAGLQVVGLDVKTHVEAKESEIECKGNITSKYCDISKLEDIERVFKWIEDNFGSVYVLVNCAGILYQGQITGVGDNPLSVNQLVETLDVNLKGSILCARTAVECMKKYDISGHIININSLAGHYVPFSSSMNLYASTKYAITAFTETLSQELAHFSNRIKVTSLSPGLTKTEMAAHMDDGLPGLAQSEVADAVLYVLSTPPHINISELTITSVLEKRI
AO25	XLOC_019772	BMSK0010297.1	KWMTBOMO10559	283	4.42954	8.02566	-0.89956	0.431735	n	adh_short	15-hydroxyprostaglandin dehydrogenase [NAD(+)]-like	Bombyx mori	XP_004934216.2	578	0	0.9859	MAIELKFLVCLVILSARANSISDKDLKGKNVIVTGAARGIGYAIADNFLANGVNQIIILDKNVTNGIRAAETLKCKYGRDKVIFIPCDVTKDLHLWDDIVDEHGPIHVLVNNAGILEEDQPREMILTNSVAPIEWSLKFREYARNDKGGPGGTIVNIASDSGYSITPFMVSYISSKHASLAFSKSLGHPYNFKRTGIKIVALCPELTYTAMTTKQMVWDDQLEDFKKVTKHDVWQEPDAVGKAAVHIFKNAESGTAWKITGGQLSVAPEYLYMTDEEIENALN
AR1	XLOC_015962	BMSK0009596.1	KWMTBOMO09914	241	582.609	66.516	3.08689	6.74826e-05	y	Aldo_ket_red	aldo-keto reductase AKR2E4-like isoform X1	Bombyx mori	XP_004922743.1	461	2e-162	1	MVSWDTRERRDERTKRKRKLWNDKHARSDVLPTLKESLAKLRLDYVDLYLVHWPVSVNDKGEDLAIDHLDTWKGMEEVLALGLTKAIGVSNFNEEQLERLLKEATVKPVVNQVEINPTLTQHKLVRFCQERSVVPVAYTPLGLVSDARPEFAGLDVIKTDPKLGGLADKYGKTRAQVALRYLTQRNIPVLPKSFTKSRIEQNIDIFDFTLTDDEMALVDGYNIDHRCVPSKAFAHLKNYPF
AR2	XLOC_001571	BMSK0001043.1	KWMTBOMO00985	331	337.63	718.814	-1.1339	0.211168	n	Aldo_ket_red	aldo-keto reductase AKR2E4-like	Bombyx mori	XP_004926772.1	680	0	1	MVVYKYSFVFVFAAVIHLSPSAGLAPVLKLNNGKEIPGFGIGTWLGTNSNELKGDEVQKSVEWAIDAGYRHIDTAAIYSTEDQVGRAIKKKIAEGVVKREDLFVTTKLWNTNHKKEAVLPALRKSLKNLDLDYVDLYLIHWPIALHDNASISQTDYVETWQAMTDVLNQGLTKSIGVSNFNIQQLERLKSEGGVTPSVLQVEINLNLQQPALLDYCKAQGIVVVAYTPFGNLFNRQPSAPAPRADDQRLVAIAQKYKKTVPQIVLRYLVELGVIPIPKSLHKDRVEENIQIYDFSLTPDEIQLLKSFDNGYRTLSPLFWAHSPYFPFESKN
AR3(AKR2E4)	XLOC_015669	BMSK0009262.1	KWMTBOMO09561	337	15.4239	63.7982	-2.09145	0.00833189	n	Aldo_ket_red	aldo-keto reductase AKR2E4 isoform X1	Bombyx mori	XP_004928930.1	670	0	1	SVQCCIVHRHGKMDSLLRIITLTCLLNAAMAVQAPCIQLNDGNTIPIVALGTGRGTAKESDSIDEVRQAVYWAIEAGYRHIDTAAVYQDEEQVGQGIAEAIANGLVTREELFVTTKLWNDKHARDQVVPALQESLKKLGLDYIDLYLIHFPIATKPDDSPDNIDYLETWQGMQDARQLGLARSIGVSNFNATQITRLVSNSYIRPVINQIEVNPTNTQEPLVAHCQSLGIAVMAYSPFGFVVSRGQTGAPPPRSDDPTLTALANKYRKSVGQILLRYLIDRGLIPIPKSTNKQRIAQNIDLFDFQLTFEEVAAINQFNKNHRVIDISDWKDYPNYPN
AR4(AKR2E5)	XLOC_006080	BMSK0014852.1	KWMTBOMO15292	370	4.52435	10.4127	-1.24511	0.185464	n	Aldo_ket_red	1,5-anhydro-D-fructose reductase isoform X1	Bombyx mori	XP_021202876.1	757	0	0.9892	MDCGLKLFRVLKISFRTRFCFYYCYNKIMKHVELSYTKDLMPTLGLGTWQAPSDVIESTVYKALDLGYRHIDTAFNYNNEESIGRALKKWIDDGKGTRTDLFVTTKLPHVGNRASDVKKFLELQLSRLQLDYVDLYLIHVPFGFHCDPETLTPRVKSDGEYDVDMDTNHLTIWKRHLQEMELCQREGLIRNLGLSNFNEEQIRKISKSSTIKPQVLQVELHAYFQQQGLRKFCTDNDIVVTAYAPLGSPGAKDHFVTKYNYSPDTFPDLLNLPPVKEIADKHGRTPAQILLNFLVQQKVVVIPKSTSEHRLRENMNIYDFELSAPEMDLLKKLDKGESGRIFNFLFWKGVEKHPEYPFHIEKIDSSKDKH
AR5	XLOC_014695	/	KWMTBOMO14846	324	28.4184	92.0346	-1.73881	0.0309301	n	Aldo_ket_red	aldo-keto reductase family 1 member B1 isoform X2	Bombyx mori	XP_004925119.1	652	0	0.9784	MSSVPFVEFNNELKCPILGLGTWKMIAPTRQSKPGEVTQAVKDAIDIGYRHIDCAYVYGNEKEVGEAITSKIKEGVVTREDLFITSKLWNTFHRPDLVRGALQETLDNLNVQYLDLYLIHWPQAYKEDGSLFPTDQSGKIQFSDVDYVDTWKAMEPLVKEGLVKSIGVSNFNSKQLERLLQHATVKPVVNQVECHPYLNQKRLKEFCEARGVKITAYSPLGSPDRPWAKPDDPQLMEDPKLKAIADRLGKTVAQVLIRYQIDSGNIVIPKSVTRSRIASNFDVLDFKLSREDVALIDSFDCGGRLVPMTASLGHKHHPFENEEF
AR6	XLOC_011678	/	/	143	7.66632	32.4837	-2.12533	0.00851366	n	Aldo_ket_red	aldo-keto reductase AKR2E4-like	Bombyx mori	XP_037871552.1	290	6e-96	0.993	MRCIVFVITTLIVHLSEATTGGGKASKISLNDGNSIPALGLGTFLGFDEKGQKEVKPGDSEKPVKWALEAGYRLIDTAALYLNEDQIGAAVRASGIPREDIFIVTKLPMDNQRDVVKQLEKSLARLNMSYVDLYLIHNPVALM
AR7	XLOC_001594	BMSK0001056.1	KWMTBOMO00995	375	30.246	10.005	1.55145	0.067855	n	Aldo_ket_red	aldo-keto reductase AKR2E4-like isoform X1	Bombyx mori	XP_004926779.1	701	0	0.9423	ISKFCYISASDMAVCARLLVLSLWGLGLASTMEVPSLKMNNGRDMPAIGLGTYLGFDQAGLSSTELSFEAPGQQCGLFQNGVVKSKDKQLRDVVMRAIDVGYRHFDTASVYETEQEIGEAVKMKVEEGVVKREDIFITTKLWNTQHRRTEVAQAINDSLKKLGLDYIDLYLMHWPIGLNADYSHSDVDFMETWRGLEDAQRMGIVKGIGLSNFNKQQLERVLKEGTIKPDAIQIEVHLQNVQKEMVEFCQSEGVVVMGYSPFGSLVARHGSTVEGPKIDDPVLSSIAQKYGKTTPQIVLRWQIERKVVPIPKTVNPKRLEENINIFDFTLTPDEVEKINGFDTHTRYTLPSFWQNHPYYPFDKVDNPIADPFIKV
AR8	XLOC_019298	BMSK0014475.1	KWMTBOMO14904	324	12.6576	27.0835	-1.14066	0.223566	n	Aldo_ket_red	aldo-keto reductase	Bombyx mori	ADQ89807.1	629	0	1	GDRRTDRIEHRAPSSKHQASSMAAPVPVIFNNGRTCPVIGLGTWKSKPGEVTQAVKDAIDIGYRHVDCAHIYLNEKEVGDALRAKFEEGKIKREDIFITSKLWCTFHRPDLVEEAIKTSLKNLGLEYLDLYLIHWPQAFKEGDDLFPKDSEDKFIPSAVDYVDTWGALEALVEKGLTRTIGLSNFNRRQIERVLEVAKIKPAVLQIEVHPYLNQEKLFEFCKSRDIAVTAYSPLGSPDRPGAAPTAPQLLQDPRLLALADKHSKTTAQILIRYAIDRGMIVIPKSVTRSRIQENFNVFDFQLTLEDIKQISALECNGRLCTMGE
AR9	XLOC_011681	BMSK0001000.1	KWMTBOMO00940	209	15.6613	20.7208	-0.447524	0.741045	n	Aldo_ket_red	aldo-keto reductase AKR2E4-like	Bombyx mori	XP_037871552.1	406	7e-141	1	MEMLPAFRELRQPAPGFKGFDIVDYLDTWKGMEEAKNLGLAKSIGISNFNTTQIDRILENGQIKPSVLQVEVNLHLGQDKLIDYCKRNGIVVMAFSPFGPMFHDSLPSIRPDDPTLVAIAEKHGKSVTQIVLRYLIQKGVVPIPKSVKKNRIEENIDVFDFNLSSEDMNKIGTFNKEKRTVGMSFWQDHPYYPFEKSDQVHDNPFESAN
AR10	XLOC_011679	BMSK0000998.1	KWMTBOMO00938	365	7.43932	4.16499	0.792334	0.477879	n	Aldo_ket_red	aldo-keto reductase AKR2E4-like isoform X1	Bombyx mori	XP_037871543.1	694	0	0.9342	MAKVSIPTIKLNNGIEFPALGYGTWLGLNDKMEFEITDARKLQDALSYAIDIGYRHIDTAHLYRVEPEVGEVINKKIKDGVVKREDIFVTTKVWHHHHKQADVEVAVRDCLRRLNLEYVDLVLVHWPMSISQEGVDENIDYLETWRGFEEVLKKGLTRSIGVSNFNIEQMKRLLANCNVPPAVNQIEHGFHQSMDHRNQGIDRLTLMRPLQINLNLGQKELVDYCQSKGVVVVAYSPFGTMVPSRNYPDSPEPKMDNPTMLSIAKKHGKTVTQIALRYLYQRGIVSIPKTVTKSRVLENASIFDFQLDDEDVATLAQFDNGFRTIRPLFWQPYENYPFDVVLGQEHEDIPISLLKWKNGVNGDIE
AR11	XLOC_001592	BMSK0001042.1	KWMTBOMO00984	357	2.6743	3.08169	-0.247633	0.904858	n	Aldo_ket_red	aldo-keto reductase AKR2E4-like isoform X1	Bombyx mori	XP_037871489.1	700	0	1	MGKWAGFLFCLSALCFTMNIKRDSGRPCPIERDLYEFLIPQSAELIVPTLQLSSGGNIPVVALGTWLGHRPKGKVVQVTNDTEQAVIYALEAGYTHIDTAYKYGIEDQVGRALTKKFSEGLKRESIFITTKLWNSYHEREQVIPALRKSLENLNLEYVDLYLIHWPIAMFENDTLLDNVDFLDTWRGMIDAKKLGLTKSIGISNFNQEQIQRIIDSGLEKPSALQIELNLNLQQPELFKFCRENDIVVMAYTPFGSLFPSKAQPDAPPPRIDDERLVSIAQKYNKTVPQVALRFLIELGAVVLPKSVHKERIEQNIQLFDFSLTPEEFNLLKSFDTGYRTLPQTKWSKHPDYPFQLA
AOX1	XLOC_009924	BMSK0010527.1	KWMTBOMO10808	1277	357.312	318.789	0.120838	0.949277	n	Ald_Xan_dh_C2	aldehyde oxidase 1	Bombyx mori	NP_001103812.1	2656	0	1	MIMDKIKLKINDKHYTVDGKFGPDVSLNEFIRNVAELRGTKAMCHEGGCGACVVAVRASLPPNNEMKTFAVNSCLVSILSCHEWEVITVEGIGNKSIGYHEIQTRLANFNGTQCGFCTPGWVMNMYSIYQSKNKKLSQKQIENSFAGNICRCTGYRPIADAFKSFAKDADQKLLNKICDLEDLTVFKACGFSCKSSCKRTGCKNKHDEGNVEEDFAVINDSKTIEIDCGTHKWFKTYKLDDVFKVMAHGDYKLIAGNTGQGVYHIKGYPTNVIDIFNVSELKSYVVDVNLIIGAGTSLADMMELFLKLSSSNEEFRYLKHFHDHMDLVAHIPVRNIGTIAGNLMLKHDNREFQSDIFLLFETVQAMITIASSATKEITVTLPEFLEMEMNGKIVLNVIL…
AOX2	XLOC_009925	/	KWMTBOMO10809	1285	48.9659	7.66613	2.63104	0.000736038	y	Ald_Xan_dh_C2	aldehyde oxidase 2	Bombyx mori	NP_001103811.1	2684	0	1	MKICFRINNKHFEVDGKFGPDVSLNEFIRNVAELRGTKAMCHEGGCGACVVAVRAAIPPNNEMKIFSVNSCLVSVLSCHAWEITTVEGLGNRLTGYHDIQTRLAKFNGTQCGYCTPGWIMNMYSILETKKADLTTQEIENSFASNICRCTGYRPIADALKTFAKDADRELLDKLSDIEDLGNKALRLKCTEEQRNVCSDNKSCAFTNKDLNSKTLDDWCFLDDIATKMIVIDCGDHTWYKCYTLSDVFSVIEKSTDYKLIAGNTGQGVYHVLDYPKLVIDISNVTDIREYVVDVNLTLGAGMTLTEMMELFLKLCDDNVDFNYLKEFHDHMDLVAHLPVRNIGTIGGNLYLKHCNKEFQSDLFLLFETVGAMITIAEKMDKISTMYLTDFLETEMKGKI…
AOX5	XLOC_009930	BMSK0010535.1	KWMTBOMO10822	1246	33.063	5.20914	2.62182	0.00079358	y	Ald_Xan_dh_C2	aldehyde oxidase 5	Bombyx mori	AQY62686.1	2588	0	1	MSLNAYIRYVCGLTGTKAMCREGGCGACIVTVRAKRYPSGKTETFSVNSCLVLVFSCHGWDIRTIESTGNRLDGYSDIQKLTACLHGTQCGYCTPGWIMHLNSLKDKNLTMAQLEKSFGCCTCRCTGFRPILEVIKSVAIDAPPKLSQRLKDIEEISTCAKKCQRKCSVKSDCSDWSLLEDSGSVTKIELDFGKYKFYKVYEIVDIFDILNREGVDSYMLVDGNTGKGIVETFEYERVLIDISDVMALKTFKVDQNLILGANVSLEDCITIFTEISKTESDFEYLDEVVKHFELIAHIPVRKIASLAGNLMYKRAYPQYRSDVFLLFECLGAEMTVQNSKGNTYTLRLEEFLHHDMQGIVIVNFMLPPLNKTTHLFKSYKIMPRSQNALAIVNAAFLMK…
AOX6	XLOC_009904	BMSK0010491.1	KWMTBOMO10759	1214	3.43124	2.4896	0.418745	0.771224	n	Ald_Xan_dh_C2	indole-3-acetaldehyde oxidase	Bombyx mori	XP_037873083.1	2420	0	0.9694	MVICLVHILSCHEWNITTVEGVGNRRDGYHAIQERLAMFNGTQCGYCTPGWVMNMYSLYKSSQKSLTTQQVENSFGSNICRCTGYRPILDAFKSFANDTEPSSKLQDLEDLHIKKCMNSCKRKCSISDEWCFIERPFQSLLELSVAGGRWYKAFTVQDIFNNIPDSTSRFDIRFHYLTSDGVIRTGLTFRLPNNVDKTNAIPGVYPIKTEPKIYIDISSIDRLKDAHSDENLNLGAGLSLTETMDVFERWSTNEEYKYLLQLREHVDLVAHVPVRNIGTLGGNLALKNKHNEFPSDIFLLLETIGATVGIIKSDMKISDVSMSQFLKMDLKNNLIGDVKLPPLSANNLLRTYKIMPRAQNAHAIVNAGFLFKLDQEKKVAGSNIIYGNISPSFVHATQT…
